# Supplementary material for: Dynamic optical response of solids following 1-fs-scale photoinjection
Source: Nature. 2023 May 24;618(7964):276–80. doi: 10.1038/s41586-023-05986-w (PMC10247381; doi:10.1038/s41586-023-05986-w)
Supplement: Supplementary file 2 — Source Data Fig. 1 [file 41586_2023_5986_MOESM2_ESM.xlsx]

## Sheet: Sheet1
Time (fs)	Nonlinear work (eV / nm^3)
-2.99896	0.676631
-2.99775	0.676613
-2.99654	0.676594
-2.99533	0.676575
-2.99412	0.676557
-2.99291	0.676538
-2.9917	0.67652
-2.9905	0.676502
-2.98929	0.676483
-2.98808	0.676465
-2.98687	0.676446
-2.98566	0.676428
-2.98445	0.67641
-2.98324	0.676392
-2.98203	0.676374
-2.98082	0.676356
-2.97961	0.676338
-2.9784	0.67632
-2.97719	0.676302
-2.97598	0.676284
-2.97477	0.676267
-2.97356	0.676249
-2.97235	0.676232
-2.97114	0.676214
-2.96993	0.676197
-2.96873	0.67618
-2.96752	0.676163
-2.96631	0.676146
-2.9651	0.67613
-2.96389	0.676113
-2.96268	0.676097
-2.96147	0.67608
-2.96026	0.676064
-2.95905	0.676048
-2.95784	0.676032
-2.95663	0.676016
-2.95542	0.676001
-2.95421	0.675985
-2.953	0.67597
-2.95179	0.675955
-2.95058	0.67594
-2.94937	0.675925
-2.94816	0.675911
-2.94696	0.675896
-2.94575	0.675882
-2.94454	0.675868
-2.94333	0.675854
-2.94212	0.675841
-2.94091	0.675827
-2.9397	0.675814
-2.93849	0.675801
-2.93728	0.675788
-2.93607	0.675775
-2.93486	0.675763
-2.93365	0.67575
-2.93244	0.675738
-2.93123	0.675726
-2.93002	0.675715
-2.92881	0.675703
-2.9276	0.675692
-2.92639	0.675681
-2.92519	0.67567
-2.92398	0.675659
-2.92277	0.675649
-2.92156	0.675639
-2.92035	0.675629
-2.91914	0.675619
-2.91793	0.675609
-2.91672	0.6756
-2.91551	0.675591
-2.9143	0.675582
-2.91309	0.675573
-2.91188	0.675565
-2.91067	0.675557
-2.90946	0.675549
-2.90825	0.675541
-2.90704	0.675533
-2.90583	0.675526
-2.90462	0.675519
-2.90342	0.675512
-2.90221	0.675505
-2.901	0.675498
-2.89979	0.675492
-2.89858	0.675486
-2.89737	0.67548
-2.89616	0.675474
-2.89495	0.675469
-2.89374	0.675464
-2.89253	0.675459
-2.89132	0.675454
-2.89011	0.675449
-2.8889	0.675445
-2.88769	0.67544
-2.88648	0.675436
-2.88527	0.675433
-2.88406	0.675429
-2.88286	0.675425
-2.88165	0.675422
-2.88044	0.675419
-2.87923	0.675416
-2.87802	0.675413
-2.87681	0.675411
-2.8756	0.675408
-2.87439	0.675406
-2.87318	0.675404
-2.87197	0.675402
-2.87076	0.675401
-2.86955	0.675399
-2.86834	0.675398
-2.86713	0.675397
-2.86592	0.675395
-2.86471	0.675395
-2.8635	0.675394
-2.86229	0.675393
-2.86109	0.675393
-2.85988	0.675392
-2.85867	0.675392
-2.85746	0.675392
-2.85625	0.675392
-2.85504	0.675392
-2.85383	0.675392
-2.85262	0.675392
-2.85141	0.675393
-2.8502	0.675393
-2.84899	0.675394
-2.84778	0.675395
-2.84657	0.675395
-2.84536	0.675396
-2.84415	0.675397
-2.84294	0.675398
-2.84173	0.675399
-2.84052	0.675401
-2.83932	0.675402
-2.83811	0.675403
-2.8369	0.675404
-2.83569	0.675406
-2.83448	0.675407
-2.83327	0.675408
-2.83206	0.67541
-2.83085	0.675411
-2.82964	0.675413
-2.82843	0.675414
-2.82722	0.675415
-2.82601	0.675417
-2.8248	0.675418
-2.82359	0.67542
-2.82238	0.675421
-2.82117	0.675422
-2.81996	0.675424
-2.81875	0.675425
-2.81755	0.675426
-2.81634	0.675428
-2.81513	0.675429
-2.81392	0.67543
-2.81271	0.675431
-2.8115	0.675432
-2.81029	0.675432
-2.80908	0.675433
-2.80787	0.675434
-2.80666	0.675434
-2.80545	0.675435
-2.80424	0.675435
-2.80303	0.675435
-2.80182	0.675435
-2.80061	0.675435
-2.7994	0.675435
-2.79819	0.675435
-2.79698	0.675434
-2.79578	0.675434
-2.79457	0.675433
-2.79336	0.675432
-2.79215	0.675431
-2.79094	0.675429
-2.78973	0.675428
-2.78852	0.675426
-2.78731	0.675424
-2.7861	0.675422
-2.78489	0.675419
-2.78368	0.675417
-2.78247	0.675414
-2.78126	0.675411
-2.78005	0.675408
-2.77884	0.675404
-2.77763	0.6754
-2.77642	0.675396
-2.77521	0.675392
-2.77401	0.675387
-2.7728	0.675382
-2.77159	0.675377
-2.77038	0.675371
-2.76917	0.675365
-2.76796	0.675359
-2.76675	0.675353
-2.76554	0.675346
-2.76433	0.675339
-2.76312	0.675331
-2.76191	0.675324
-2.7607	0.675315
-2.75949	0.675307
-2.75828	0.675298
-2.75707	0.675289
-2.75586	0.675279
-2.75465	0.675269
-2.75344	0.675259
-2.75224	0.675248
-2.75103	0.675237
-2.74982	0.675226
-2.74861	0.675214
-2.7474	0.675201
-2.74619	0.675188
-2.74498	0.675175
-2.74377	0.675161
-2.74256	0.675147
-2.74135	0.675133
-2.74014	0.675118
-2.73893	0.675102
-2.73772	0.675087
-2.73651	0.67507
-2.7353	0.675053
-2.73409	0.675036
-2.73288	0.675018
-2.73167	0.675
-2.73047	0.674981
-2.72926	0.674962
-2.72805	0.674942
-2.72684	0.674922
-2.72563	0.674901
-2.72442	0.67488
-2.72321	0.674858
-2.722	0.674836
-2.72079	0.674813
-2.71958	0.674789
-2.71837	0.674766
-2.71716	0.674741
-2.71595	0.674716
-2.71474	0.67469
-2.71353	0.674664
-2.71232	0.674638
-2.71111	0.67461
-2.7099	0.674583
-2.7087	0.674554
-2.70749	0.674525
-2.70628	0.674496
-2.70507	0.674466
-2.70386	0.674435
-2.70265	0.674404
-2.70144	0.674372
-2.70023	0.674339
-2.69902	0.674306
-2.69781	0.674273
-2.6966	0.674238
-2.69539	0.674204
-2.69418	0.674168
-2.69297	0.674132
-2.69176	0.674095
-2.69055	0.674058
-2.68934	0.67402
-2.68813	0.673982
-2.68693	0.673943
-2.68572	0.673903
-2.68451	0.673862
-2.6833	0.673821
-2.68209	0.67378
-2.68088	0.673738
-2.67967	0.673695
-2.67846	0.673651
-2.67725	0.673607
-2.67604	0.673562
-2.67483	0.673517
-2.67362	0.673471
-2.67241	0.673424
-2.6712	0.673377
-2.66999	0.673329
-2.66878	0.673281
-2.66757	0.673231
-2.66636	0.673182
-2.66516	0.673131
-2.66395	0.67308
-2.66274	0.673028
-2.66153	0.672976
-2.66032	0.672923
-2.65911	0.67287
-2.6579	0.672815
-2.65669	0.672761
-2.65548	0.672705
-2.65427	0.672649
-2.65306	0.672592
-2.65185	0.672535
-2.65064	0.672477
-2.64943	0.672419
-2.64822	0.672359
-2.64701	0.6723
-2.6458	0.672239
-2.64459	0.672178
-2.64339	0.672117
-2.64218	0.672054
-2.64097	0.671992
-2.63976	0.671928
-2.63855	0.671864
-2.63734	0.6718
-2.63613	0.671734
-2.63492	0.671669
-2.63371	0.671602
-2.6325	0.671535
-2.63129	0.671468
-2.63008	0.6714
-2.62887	0.671331
-2.62766	0.671262
-2.62645	0.671192
-2.62524	0.671122
-2.62403	0.671051
-2.62283	0.67098
-2.62162	0.670908
-2.62041	0.670835
-2.6192	0.670762
-2.61799	0.670689
-2.61678	0.670615
-2.61557	0.67054
-2.61436	0.670465
-2.61315	0.67039
-2.61194	0.670314
-2.61073	0.670237
-2.60952	0.67016
-2.60831	0.670083
-2.6071	0.670005
-2.60589	0.669926
-2.60468	0.669847
-2.60347	0.669768
-2.60226	0.669688
-2.60106	0.669608
-2.59985	0.669527
-2.59864	0.669446
-2.59743	0.669365
-2.59622	0.669283
-2.59501	0.6692
-2.5938	0.669118
-2.59259	0.669035
-2.59138	0.668951
-2.59017	0.668867
-2.58896	0.668783
-2.58775	0.668699
-2.58654	0.668614
-2.58533	0.668528
-2.58412	0.668443
-2.58291	0.668357
-2.5817	0.668271
-2.58049	0.668184
-2.57929	0.668097
-2.57808	0.66801
-2.57687	0.667923
-2.57566	0.667835
-2.57445	0.667747
-2.57324	0.667659
-2.57203	0.667571
-2.57082	0.667482
-2.56961	0.667394
-2.5684	0.667305
-2.56719	0.667215
-2.56598	0.667126
-2.56477	0.667036
-2.56356	0.666946
-2.56235	0.666857
-2.56114	0.666766
-2.55993	0.666676
-2.55872	0.666586
-2.55752	0.666495
-2.55631	0.666405
-2.5551	0.666314
-2.55389	0.666223
-2.55268	0.666133
-2.55147	0.666042
-2.55026	0.665951
-2.54905	0.66586
-2.54784	0.665769
-2.54663	0.665678
-2.54542	0.665587
-2.54421	0.665496
-2.543	0.665405
-2.54179	0.665314
-2.54058	0.665223
-2.53937	0.665132
-2.53816	0.665041
-2.53695	0.664951
-2.53575	0.66486
-2.53454	0.664769
-2.53333	0.664679
-2.53212	0.664589
-2.53091	0.664498
-2.5297	0.664408
-2.52849	0.664319
-2.52728	0.664229
-2.52607	0.664139
-2.52486	0.66405
-2.52365	0.663961
-2.52244	0.663872
-2.52123	0.663784
-2.52002	0.663695
-2.51881	0.663607
-2.5176	0.663519
-2.51639	0.663432
-2.51518	0.663344
-2.51398	0.663257
-2.51277	0.663171
-2.51156	0.663085
-2.51035	0.662999
-2.50914	0.662913
-2.50793	0.662828
-2.50672	0.662743
-2.50551	0.662659
-2.5043	0.662575
-2.50309	0.662491
-2.50188	0.662408
-2.50067	0.662325
-2.49946	0.662243
-2.49825	0.662162
-2.49704	0.66208
-2.49583	0.662
-2.49462	0.661919
-2.49341	0.66184
-2.49221	0.661761
-2.491	0.661682
-2.48979	0.661604
-2.48858	0.661527
-2.48737	0.66145
-2.48616	0.661374
-2.48495	0.661298
-2.48374	0.661223
-2.48253	0.661149
-2.48132	0.661076
-2.48011	0.661003
-2.4789	0.66093
-2.47769	0.660859
-2.47648	0.660788
-2.47527	0.660718
-2.47406	0.660649
-2.47285	0.66058
-2.47164	0.660512
-2.47044	0.660445
-2.46923	0.660379
-2.46802	0.660314
-2.46681	0.660249
-2.4656	0.660185
-2.46439	0.660123
-2.46318	0.66006
-2.46197	0.659999
-2.46076	0.659939
-2.45955	0.65988
-2.45834	0.659821
-2.45713	0.659764
-2.45592	0.659707
-2.45471	0.659651
-2.4535	0.659596
-2.45229	0.659543
-2.45108	0.65949
-2.44987	0.659438
-2.44867	0.659387
-2.44746	0.659338
-2.44625	0.659289
-2.44504	0.659241
-2.44383	0.659194
-2.44262	0.659149
-2.44141	0.659104
-2.4402	0.659061
-2.43899	0.659019
-2.43778	0.658977
-2.43657	0.658937
-2.43536	0.658898
-2.43415	0.658861
-2.43294	0.658824
-2.43173	0.658789
-2.43052	0.658754
-2.42931	0.658721
-2.4281	0.658689
-2.4269	0.658659
-2.42569	0.658629
-2.42448	0.658601
-2.42327	0.658574
-2.42206	0.658548
-2.42085	0.658524
-2.41964	0.658501
-2.41843	0.658479
-2.41722	0.658458
-2.41601	0.658439
-2.4148	0.658421
-2.41359	0.658404
-2.41238	0.658389
-2.41117	0.658375
-2.40996	0.658362
-2.40875	0.658351
-2.40754	0.658341
-2.40633	0.658333
-2.40513	0.658325
-2.40392	0.65832
-2.40271	0.658315
-2.4015	0.658313
-2.40029	0.658311
-2.39908	0.658311
-2.39787	0.658312
-2.39666	0.658315
-2.39545	0.65832
-2.39424	0.658325
-2.39303	0.658333
-2.39182	0.658341
-2.39061	0.658352
-2.3894	0.658363
-2.38819	0.658377
-2.38698	0.658391
-2.38577	0.658408
-2.38456	0.658426
-2.38336	0.658445
-2.38215	0.658466
-2.38094	0.658488
-2.37973	0.658512
-2.37852	0.658538
-2.37731	0.658565
-2.3761	0.658594
-2.37489	0.658624
-2.37368	0.658656
-2.37247	0.658689
-2.37126	0.658724
-2.37005	0.658761
-2.36884	0.658799
-2.36763	0.658839
-2.36642	0.65888
-2.36521	0.658924
-2.364	0.658968
-2.36279	0.659015
-2.36159	0.659063
-2.36038	0.659112
-2.35917	0.659164
-2.35796	0.659217
-2.35675	0.659271
-2.35554	0.659328
-2.35433	0.659385
-2.35312	0.659445
-2.35191	0.659506
-2.3507	0.659569
-2.34949	0.659634
-2.34828	0.6597
-2.34707	0.659768
-2.34586	0.659838
-2.34465	0.659909
-2.34344	0.659982
-2.34223	0.660057
-2.34102	0.660133
-2.33982	0.660212
-2.33861	0.660291
-2.3374	0.660373
-2.33619	0.660456
-2.33498	0.660541
-2.33377	0.660628
-2.33256	0.660716
-2.33135	0.660806
-2.33014	0.660898
-2.32893	0.660992
-2.32772	0.661087
-2.32651	0.661184
-2.3253	0.661282
-2.32409	0.661383
-2.32288	0.661485
-2.32167	0.661589
-2.32046	0.661694
-2.31926	0.661801
-2.31805	0.66191
-2.31684	0.662021
-2.31563	0.662133
-2.31442	0.662247
-2.31321	0.662363
-2.312	0.66248
-2.31079	0.6626
-2.30958	0.662721
-2.30837	0.662843
-2.30716	0.662967
-2.30595	0.663093
-2.30474	0.663221
-2.30353	0.66335
-2.30232	0.663482
-2.30111	0.663614
-2.2999	0.663749
-2.29869	0.663885
-2.29748	0.664023
-2.29628	0.664162
-2.29507	0.664304
-2.29386	0.664446
-2.29265	0.664591
-2.29144	0.664737
-2.29023	0.664885
-2.28902	0.665035
-2.28781	0.665186
-2.2866	0.665339
-2.28539	0.665493
-2.28418	0.665649
-2.28297	0.665807
-2.28176	0.665967
-2.28055	0.666128
-2.27934	0.66629
-2.27813	0.666455
-2.27692	0.666621
-2.27572	0.666788
-2.27451	0.666957
-2.2733	0.667128
-2.27209	0.6673
-2.27088	0.667474
-2.26967	0.66765
-2.26846	0.667827
-2.26725	0.668006
-2.26604	0.668186
-2.26483	0.668368
-2.26362	0.668551
-2.26241	0.668736
-2.2612	0.668923
-2.25999	0.669111
-2.25878	0.6693
-2.25757	0.669491
-2.25636	0.669684
-2.25515	0.669878
-2.25395	0.670073
-2.25274	0.67027
-2.25153	0.670469
-2.25032	0.670669
-2.24911	0.670871
-2.2479	0.671073
-2.24669	0.671278
-2.24548	0.671484
-2.24427	0.671691
-2.24306	0.6719
-2.24185	0.67211
-2.24064	0.672322
-2.23943	0.672534
-2.23822	0.672749
-2.23701	0.672965
-2.2358	0.673182
-2.23459	0.6734
-2.23338	0.67362
-2.23218	0.673841
-2.23097	0.674064
-2.22976	0.674288
-2.22855	0.674513
-2.22734	0.674739
-2.22613	0.674967
-2.22492	0.675196
-2.22371	0.675427
-2.2225	0.675659
-2.22129	0.675891
-2.22008	0.676126
-2.21887	0.676361
-2.21766	0.676598
-2.21645	0.676836
-2.21524	0.677075
-2.21403	0.677315
-2.21282	0.677557
-2.21161	0.677799
-2.21041	0.678043
-2.2092	0.678288
-2.20799	0.678534
-2.20678	0.678782
-2.20557	0.67903
-2.20436	0.67928
-2.20315	0.67953
-2.20194	0.679782
-2.20073	0.680035
-2.19952	0.680289
-2.19831	0.680544
-2.1971	0.6808
-2.19589	0.681057
-2.19468	0.681315
-2.19347	0.681574
-2.19226	0.681834
-2.19105	0.682095
-2.18984	0.682357
-2.18864	0.68262
-2.18743	0.682884
-2.18622	0.683149
-2.18501	0.683415
-2.1838	0.683682
-2.18259	0.68395
-2.18138	0.684218
-2.18017	0.684488
-2.17896	0.684758
-2.17775	0.685029
-2.17654	0.685301
-2.17533	0.685574
-2.17412	0.685848
-2.17291	0.686122
-2.1717	0.686397
-2.17049	0.686673
-2.16928	0.68695
-2.16807	0.687228
-2.16687	0.687506
-2.16566	0.687785
-2.16445	0.688065
-2.16324	0.688345
-2.16203	0.688626
-2.16082	0.688908
-2.15961	0.689191
-2.1584	0.689474
-2.15719	0.689757
-2.15598	0.690042
-2.15477	0.690327
-2.15356	0.690612
-2.15235	0.690898
-2.15114	0.691185
-2.14993	0.691472
-2.14872	0.69176
-2.14751	0.692049
-2.1463	0.692337
-2.1451	0.692627
-2.14389	0.692917
-2.14268	0.693207
-2.14147	0.693498
-2.14026	0.693789
-2.13905	0.694081
-2.13784	0.694373
-2.13663	0.694665
-2.13542	0.694958
-2.13421	0.695251
-2.133	0.695545
-2.13179	0.695839
-2.13058	0.696133
-2.12937	0.696428
-2.12816	0.696723
-2.12695	0.697018
-2.12574	0.697313
-2.12453	0.697609
-2.12333	0.697905
-2.12212	0.698201
-2.12091	0.698498
-2.1197	0.698794
-2.11849	0.699091
-2.11728	0.699388
-2.11607	0.699686
-2.11486	0.699983
-2.11365	0.70028
-2.11244	0.700578
-2.11123	0.700876
-2.11002	0.701174
-2.10881	0.701472
-2.1076	0.70177
-2.10639	0.702068
-2.10518	0.702366
-2.10397	0.702664
-2.10276	0.702962
-2.10156	0.70326
-2.10035	0.703558
-2.09914	0.703856
-2.09793	0.704154
-2.09672	0.704452
-2.09551	0.70475
-2.0943	0.705048
-2.09309	0.705346
-2.09188	0.705644
-2.09067	0.705941
-2.08946	0.706238
-2.08825	0.706536
-2.08704	0.706833
-2.08583	0.70713
-2.08462	0.707426
-2.08341	0.707723
-2.0822	0.708019
-2.08099	0.708315
-2.07979	0.708611
-2.07858	0.708906
-2.07737	0.709201
-2.07616	0.709496
-2.07495	0.709791
-2.07374	0.710085
-2.07253	0.710379
-2.07132	0.710673
-2.07011	0.710966
-2.0689	0.711259
-2.06769	0.711551
-2.06648	0.711843
-2.06527	0.712135
-2.06406	0.712426
-2.06285	0.712717
-2.06164	0.713007
-2.06043	0.713297
-2.05922	0.713587
-2.05802	0.713876
-2.05681	0.714164
-2.0556	0.714452
-2.05439	0.714739
-2.05318	0.715026
-2.05197	0.715312
-2.05076	0.715598
-2.04955	0.715883
-2.04834	0.716167
-2.04713	0.716451
-2.04592	0.716735
-2.04471	0.717017
-2.0435	0.717299
-2.04229	0.71758
-2.04108	0.717861
-2.03987	0.718141
-2.03866	0.71842
-2.03746	0.718699
-2.03625	0.718976
-2.03504	0.719253
-2.03383	0.71953
-2.03262	0.719805
-2.03141	0.72008
-2.0302	0.720354
-2.02899	0.720627
-2.02778	0.720899
-2.02657	0.721171
-2.02536	0.721441
-2.02415	0.721711
-2.02294	0.72198
-2.02173	0.722248
-2.02052	0.722515
-2.01931	0.722781
-2.0181	0.723047
-2.01689	0.723311
-2.01568	0.723575
-2.01448	0.723837
-2.01327	0.724099
-2.01206	0.72436
-2.01085	0.724619
-2.00964	0.724878
-2.00843	0.725135
-2.00722	0.725392
-2.00601	0.725648
-2.0048	0.725902
-2.00359	0.726156
-2.00238	0.726408
-2.00117	0.72666
-1.99996	0.72691
-1.99875	0.727159
-1.99754	0.727407
-1.99633	0.727655
-1.99512	0.7279
-1.99392	0.728145
-1.99271	0.728389
-1.9915	0.728631
-1.99029	0.728873
-1.98908	0.729113
-1.98787	0.729352
-1.98666	0.72959
-1.98545	0.729826
-1.98424	0.730062
-1.98303	0.730296
-1.98182	0.730529
-1.98061	0.73076
-1.9794	0.730991
-1.97819	0.73122
-1.97698	0.731448
-1.97577	0.731675
-1.97456	0.7319
-1.97335	0.732124
-1.97215	0.732347
-1.97094	0.732568
-1.96973	0.732788
-1.96852	0.733007
-1.96731	0.733225
-1.9661	0.733441
-1.96489	0.733656
-1.96368	0.733869
-1.96247	0.734081
-1.96126	0.734292
-1.96005	0.734501
-1.95884	0.734709
-1.95763	0.734916
-1.95642	0.735121
-1.95521	0.735325
-1.954	0.735527
-1.95279	0.735728
-1.95158	0.735927
-1.95038	0.736125
-1.94917	0.736322
-1.94796	0.736517
-1.94675	0.73671
-1.94554	0.736903
-1.94433	0.737093
-1.94312	0.737283
-1.94191	0.73747
-1.9407	0.737657
-1.93949	0.737841
-1.93828	0.738025
-1.93707	0.738207
-1.93586	0.738387
-1.93465	0.738566
-1.93344	0.738743
-1.93223	0.738919
-1.93102	0.739093
-1.92981	0.739265
-1.92861	0.739437
-1.9274	0.739606
-1.92619	0.739774
-1.92498	0.739941
-1.92377	0.740106
-1.92256	0.740269
-1.92135	0.740431
-1.92014	0.740591
-1.91893	0.74075
-1.91772	0.740907
-1.91651	0.741063
-1.9153	0.741217
-1.91409	0.741369
-1.91288	0.74152
-1.91167	0.741669
-1.91046	0.741817
-1.90925	0.741963
-1.90804	0.742107
-1.90684	0.74225
-1.90563	0.742392
-1.90442	0.742532
-1.90321	0.74267
-1.902	0.742806
-1.90079	0.742941
-1.89958	0.743075
-1.89837	0.743206
-1.89716	0.743337
-1.89595	0.743465
-1.89474	0.743592
-1.89353	0.743718
-1.89232	0.743842
-1.89111	0.743964
-1.8899	0.744084
-1.88869	0.744204
-1.88748	0.744321
-1.88627	0.744437
-1.88507	0.744551
-1.88386	0.744664
-1.88265	0.744775
-1.88144	0.744885
-1.88023	0.744993
-1.87902	0.745099
-1.87781	0.745204
-1.8766	0.745307
-1.87539	0.745409
-1.87418	0.745509
-1.87297	0.745607
-1.87176	0.745704
-1.87055	0.7458
-1.86934	0.745894
-1.86813	0.745986
-1.86692	0.746077
-1.86571	0.746166
-1.8645	0.746254
-1.8633	0.74634
-1.86209	0.746425
-1.86088	0.746508
-1.85967	0.74659
-1.85846	0.74667
-1.85725	0.746748
-1.85604	0.746825
-1.85483	0.746901
-1.85362	0.746975
-1.85241	0.747048
-1.8512	0.747119
-1.84999	0.747189
-1.84878	0.747257
-1.84757	0.747324
-1.84636	0.74739
-1.84515	0.747454
-1.84394	0.747516
-1.84273	0.747577
-1.84153	0.747637
-1.84032	0.747695
-1.83911	0.747752
-1.8379	0.747808
-1.83669	0.747862
-1.83548	0.747915
-1.83427	0.747966
-1.83306	0.748016
-1.83185	0.748065
-1.83064	0.748112
-1.82943	0.748159
-1.82822	0.748203
-1.82701	0.748247
-1.8258	0.748289
-1.82459	0.74833
-1.82338	0.74837
-1.82217	0.748408
-1.82096	0.748445
-1.81976	0.748481
-1.81855	0.748516
-1.81734	0.74855
-1.81613	0.748582
-1.81492	0.748613
-1.81371	0.748643
-1.8125	0.748672
-1.81129	0.7487
-1.81008	0.748726
-1.80887	0.748752
-1.80766	0.748776
-1.80645	0.748799
-1.80524	0.748821
-1.80403	0.748842
-1.80282	0.748862
-1.80161	0.748881
-1.8004	0.748899
-1.79919	0.748916
-1.79799	0.748932
-1.79678	0.748947
-1.79557	0.748962
-1.79436	0.748975
-1.79315	0.748987
-1.79194	0.748998
-1.79073	0.749008
-1.78952	0.749018
-1.78831	0.749027
-1.7871	0.749034
-1.78589	0.749041
-1.78468	0.749047
-1.78347	0.749053
-1.78226	0.749057
-1.78105	0.749061
-1.77984	0.749064
-1.77863	0.749066
-1.77742	0.749068
-1.77622	0.749069
-1.77501	0.749069
-1.7738	0.749069
-1.77259	0.749067
-1.77138	0.749066
-1.77017	0.749063
-1.76896	0.74906
-1.76775	0.749057
-1.76654	0.749053
-1.76533	0.749048
-1.76412	0.749043
-1.76291	0.749038
-1.7617	0.749032
-1.76049	0.749025
-1.75928	0.749018
-1.75807	0.749011
-1.75686	0.749003
-1.75565	0.748995
-1.75445	0.748986
-1.75324	0.748977
-1.75203	0.748968
-1.75082	0.748959
-1.74961	0.748949
-1.7484	0.748939
-1.74719	0.748929
-1.74598	0.748918
-1.74477	0.748908
-1.74356	0.748897
-1.74235	0.748886
-1.74114	0.748875
-1.73993	0.748863
-1.73872	0.748852
-1.73751	0.748841
-1.7363	0.748829
-1.73509	0.748818
-1.73388	0.748806
-1.73268	0.748794
-1.73147	0.748783
-1.73026	0.748772
-1.72905	0.74876
-1.72784	0.748749
-1.72663	0.748738
-1.72542	0.748727
-1.72421	0.748716
-1.723	0.748705
-1.72179	0.748695
-1.72058	0.748684
-1.71937	0.748674
-1.71816	0.748665
-1.71695	0.748655
-1.71574	0.748646
-1.71453	0.748637
-1.71332	0.748629
-1.71212	0.74862
-1.71091	0.748613
-1.7097	0.748605
-1.70849	0.748598
-1.70728	0.748592
-1.70607	0.748586
-1.70486	0.748581
-1.70365	0.748576
-1.70244	0.748571
-1.70123	0.748567
-1.70002	0.748564
-1.69881	0.748561
-1.6976	0.748559
-1.69639	0.748558
-1.69518	0.748557
-1.69397	0.748557
-1.69276	0.748558
-1.69155	0.748559
-1.69035	0.748561
-1.68914	0.748564
-1.68793	0.748568
-1.68672	0.748572
-1.68551	0.748577
-1.6843	0.748583
-1.68309	0.74859
-1.68188	0.748598
-1.68067	0.748607
-1.67946	0.748617
-1.67825	0.748627
-1.67704	0.748639
-1.67583	0.748652
-1.67462	0.748665
-1.67341	0.74868
-1.6722	0.748695
-1.67099	0.748712
-1.66978	0.74873
-1.66858	0.748749
-1.66737	0.748769
-1.66616	0.74879
-1.66495	0.748812
-1.66374	0.748835
-1.66253	0.74886
-1.66132	0.748886
-1.66011	0.748913
-1.6589	0.748941
-1.65769	0.74897
-1.65648	0.749001
-1.65527	0.749033
-1.65406	0.749066
-1.65285	0.749101
-1.65164	0.749137
-1.65043	0.749174
-1.64922	0.749213
-1.64801	0.749253
-1.64681	0.749294
-1.6456	0.749337
-1.64439	0.749381
-1.64318	0.749426
-1.64197	0.749474
-1.64076	0.749522
-1.63955	0.749572
-1.63834	0.749623
-1.63713	0.749676
-1.63592	0.749731
-1.63471	0.749787
-1.6335	0.749844
-1.63229	0.749903
-1.63108	0.749964
-1.62987	0.750026
-1.62866	0.75009
-1.62745	0.750155
-1.62624	0.750222
-1.62504	0.750291
-1.62383	0.750361
-1.62262	0.750433
-1.62141	0.750506
-1.6202	0.750581
-1.61899	0.750658
-1.61778	0.750736
-1.61657	0.750816
-1.61536	0.750898
-1.61415	0.750981
-1.61294	0.751067
-1.61173	0.751153
-1.61052	0.751242
-1.60931	0.751332
-1.6081	0.751424
-1.60689	0.751518
-1.60568	0.751613
-1.60447	0.75171
-1.60327	0.751809
-1.60206	0.75191
-1.60085	0.752012
-1.59964	0.752116
-1.59843	0.752222
-1.59722	0.75233
-1.59601	0.752439
-1.5948	0.75255
-1.59359	0.752663
-1.59238	0.752778
-1.59117	0.752894
-1.58996	0.753012
-1.58875	0.753132
-1.58754	0.753254
-1.58633	0.753378
-1.58512	0.753503
-1.58391	0.75363
-1.5827	0.753759
-1.5815	0.753889
-1.58029	0.754022
-1.57908	0.754156
-1.57787	0.754292
-1.57666	0.754429
-1.57545	0.754569
-1.57424	0.75471
-1.57303	0.754853
-1.57182	0.754997
-1.57061	0.755144
-1.5694	0.755292
-1.56819	0.755442
-1.56698	0.755593
-1.56577	0.755747
-1.56456	0.755902
-1.56335	0.756058
-1.56214	0.756217
-1.56093	0.756377
-1.55973	0.756539
-1.55852	0.756702
-1.55731	0.756867
-1.5561	0.757034
-1.55489	0.757203
-1.55368	0.757373
-1.55247	0.757544
-1.55126	0.757718
-1.55005	0.757893
-1.54884	0.758069
-1.54763	0.758248
-1.54642	0.758427
-1.54521	0.758609
-1.544	0.758792
-1.54279	0.758976
-1.54158	0.759162
-1.54037	0.75935
-1.53916	0.759539
-1.53796	0.759729
-1.53675	0.759922
-1.53554	0.760115
-1.53433	0.76031
-1.53312	0.760507
-1.53191	0.760704
-1.5307	0.760904
-1.52949	0.761105
-1.52828	0.761307
-1.52707	0.76151
-1.52586	0.761715
-1.52465	0.761921
-1.52344	0.762129
-1.52223	0.762338
-1.52102	0.762548
-1.51981	0.762759
-1.5186	0.762972
-1.51739	0.763186
-1.51619	0.763401
-1.51498	0.763618
-1.51377	0.763835
-1.51256	0.764054
-1.51135	0.764274
-1.51014	0.764495
-1.50893	0.764717
-1.50772	0.764941
-1.50651	0.765165
-1.5053	0.765391
-1.50409	0.765617
-1.50288	0.765845
-1.50167	0.766073
-1.50046	0.766303
-1.49925	0.766534
-1.49804	0.766765
-1.49683	0.766998
-1.49562	0.767231
-1.49442	0.767465
-1.49321	0.767701
-1.492	0.767937
-1.49079	0.768174
-1.48958	0.768411
-1.48837	0.76865
-1.48716	0.768889
-1.48595	0.769129
-1.48474	0.76937
-1.48353	0.769612
-1.48232	0.769854
-1.48111	0.770097
-1.4799	0.770341
-1.47869	0.770585
-1.47748	0.77083
-1.47627	0.771075
-1.47506	0.771322
-1.47385	0.771568
-1.47265	0.771815
-1.47144	0.772063
-1.47023	0.772311
-1.46902	0.77256
-1.46781	0.772809
-1.4666	0.773059
-1.46539	0.773309
-1.46418	0.77356
-1.46297	0.773811
-1.46176	0.774062
-1.46055	0.774314
-1.45934	0.774566
-1.45813	0.774818
-1.45692	0.775071
-1.45571	0.775323
-1.4545	0.775577
-1.45329	0.77583
-1.45209	0.776084
-1.45088	0.776338
-1.44967	0.776592
-1.44846	0.776846
-1.44725	0.777101
-1.44604	0.777355
-1.44483	0.77761
-1.44362	0.777865
-1.44241	0.77812
-1.4412	0.778375
-1.43999	0.77863
-1.43878	0.778885
-1.43757	0.779141
-1.43636	0.779396
-1.43515	0.779652
-1.43394	0.779907
-1.43273	0.780162
-1.43152	0.780418
-1.43032	0.780673
-1.42911	0.780929
-1.4279	0.781184
-1.42669	0.781439
-1.42548	0.781695
-1.42427	0.78195
-1.42306	0.782205
-1.42185	0.78246
-1.42064	0.782715
-1.41943	0.78297
-1.41822	0.783225
-1.41701	0.78348
-1.4158	0.783734
-1.41459	0.783989
-1.41338	0.784243
-1.41217	0.784497
-1.41096	0.784752
-1.40975	0.785006
-1.40854	0.78526
-1.40734	0.785514
-1.40613	0.785767
-1.40492	0.786021
-1.40371	0.786274
-1.4025	0.786528
-1.40129	0.786781
-1.40008	0.787034
-1.39887	0.787287
-1.39766	0.78754
-1.39645	0.787793
-1.39524	0.788046
-1.39403	0.788299
-1.39282	0.788551
-1.39161	0.788804
-1.3904	0.789057
-1.38919	0.789309
-1.38798	0.789562
-1.38678	0.789814
-1.38557	0.790067
-1.38436	0.790319
-1.38315	0.790572
-1.38194	0.790824
-1.38073	0.791077
-1.37952	0.79133
-1.37831	0.791583
-1.3771	0.791836
-1.37589	0.792089
-1.37468	0.792342
-1.37347	0.792596
-1.37226	0.792849
-1.37105	0.793103
-1.36984	0.793357
-1.36863	0.793612
-1.36742	0.793867
-1.36621	0.794122
-1.36501	0.794377
-1.3638	0.794633
-1.36259	0.79489
-1.36138	0.795146
-1.36017	0.795404
-1.35896	0.795662
-1.35775	0.79592
-1.35654	0.796179
-1.35533	0.796439
-1.35412	0.796699
-1.35291	0.79696
-1.3517	0.797222
-1.35049	0.797485
-1.34928	0.797749
-1.34807	0.798013
-1.34686	0.798278
-1.34565	0.798545
-1.34444	0.798812
-1.34324	0.799081
-1.34203	0.799351
-1.34082	0.799621
-1.33961	0.799894
-1.3384	0.800167
-1.33719	0.800442
-1.33598	0.800718
-1.33477	0.800996
-1.33356	0.801275
-1.33235	0.801556
-1.33114	0.801838
-1.32993	0.802123
-1.32872	0.802409
-1.32751	0.802696
-1.3263	0.802986
-1.32509	0.803278
-1.32388	0.803572
-1.32267	0.803868
-1.32147	0.804166
-1.32026	0.804466
-1.31905	0.804769
-1.31784	0.805074
-1.31663	0.805382
-1.31542	0.805692
-1.31421	0.806005
-1.313	0.806321
-1.31179	0.806639
-1.31058	0.80696
-1.30937	0.807285
-1.30816	0.807612
-1.30695	0.807943
-1.30574	0.808277
-1.30453	0.808614
-1.30332	0.808954
-1.30211	0.809299
-1.3009	0.809646
-1.2997	0.809998
-1.29849	0.810353
-1.29728	0.810712
-1.29607	0.811076
-1.29486	0.811443
-1.29365	0.811814
-1.29244	0.81219
-1.29123	0.812571
-1.29002	0.812955
-1.28881	0.813345
-1.2876	0.813739
-1.28639	0.814138
-1.28518	0.814542
-1.28397	0.814951
-1.28276	0.815365
-1.28155	0.815785
-1.28034	0.81621
-1.27913	0.81664
-1.27793	0.817076
-1.27672	0.817518
-1.27551	0.817966
-1.2743	0.81842
-1.27309	0.81888
-1.27188	0.819346
-1.27067	0.819819
-1.26946	0.820298
-1.26825	0.820784
-1.26704	0.821277
-1.26583	0.821776
-1.26462	0.822283
-1.26341	0.822796
-1.2622	0.823317
-1.26099	0.823846
-1.25978	0.824382
-1.25857	0.824926
-1.25736	0.825477
-1.25616	0.826037
-1.25495	0.826605
-1.25374	0.827181
-1.25253	0.827765
-1.25132	0.828358
-1.25011	0.82896
-1.2489	0.82957
-1.24769	0.83019
-1.24648	0.830819
-1.24527	0.831457
-1.24406	0.832104
-1.24285	0.832761
-1.24164	0.833428
-1.24043	0.834105
-1.23922	0.834791
-1.23801	0.835488
-1.2368	0.836196
-1.23559	0.836914
-1.23439	0.837642
-1.23318	0.838382
-1.23197	0.839132
-1.23076	0.839894
-1.22955	0.840667
-1.22834	0.841451
-1.22713	0.842247
-1.22592	0.843055
-1.22471	0.843875
-1.2235	0.844707
-1.22229	0.845551
-1.22108	0.846408
-1.21987	0.847278
-1.21866	0.84816
-1.21745	0.849055
-1.21624	0.849963
-1.21503	0.850885
-1.21382	0.85182
-1.21262	0.852769
-1.21141	0.853731
-1.2102	0.854708
-1.20899	0.855698
-1.20778	0.856703
-1.20657	0.857723
-1.20536	0.858757
-1.20415	0.859806
-1.20294	0.86087
-1.20173	0.861949
-1.20052	0.863044
-1.19931	0.864154
-1.1981	0.86528
-1.19689	0.866422
-1.19568	0.867579
-1.19447	0.868753
-1.19326	0.869944
-1.19205	0.871151
-1.19085	0.872375
-1.18964	0.873615
-1.18843	0.874873
-1.18722	0.876148
-1.18601	0.87744
-1.1848	0.878751
-1.18359	0.880078
-1.18238	0.881424
-1.18117	0.882788
-1.17996	0.884171
-1.17875	0.885572
-1.17754	0.886991
-1.17633	0.888429
-1.17512	0.889887
-1.17391	0.891363
-1.1727	0.892859
-1.17149	0.894375
-1.17028	0.89591
-1.16908	0.897465
-1.16787	0.89904
-1.16666	0.900635
-1.16545	0.90225
-1.16424	0.903887
-1.16303	0.905543
-1.16182	0.907221
-1.16061	0.90892
-1.1594	0.91064
-1.15819	0.912381
-1.15698	0.914144
-1.15577	0.915929
-1.15456	0.917735
-1.15335	0.919563
-1.15214	0.921414
-1.15093	0.923287
-1.14972	0.925182
-1.14851	0.9271
-1.14731	0.929041
-1.1461	0.931005
-1.14489	0.932992
-1.14368	0.935002
-1.14247	0.937036
-1.14126	0.939093
-1.14005	0.941174
-1.13884	0.943279
-1.13763	0.945408
-1.13642	0.947561
-1.13521	0.949738
-1.134	0.95194
-1.13279	0.954166
-1.13158	0.956417
-1.13037	0.958693
-1.12916	0.960994
-1.12795	0.96332
-1.12675	0.965671
-1.12554	0.968048
-1.12433	0.97045
-1.12312	0.972878
-1.12191	0.975331
-1.1207	0.977811
-1.11949	0.980316
-1.11828	0.982848
-1.11707	0.985406
-1.11586	0.98799
-1.11465	0.990601
-1.11344	0.993238
-1.11223	0.995902
-1.11102	0.998593
-1.10981	1.00131
-1.1086	1.00406
-1.10739	1.00683
-1.10618	1.00963
-1.10498	1.01245
-1.10377	1.01531
-1.10256	1.01819
-1.10135	1.0211
-1.10014	1.02403
-1.09893	1.027
-1.09772	1.02999
-1.09651	1.03301
-1.0953	1.03606
-1.09409	1.03914
-1.09288	1.04224
-1.09167	1.04537
-1.09046	1.04853
-1.08925	1.05172
-1.08804	1.05494
-1.08683	1.05819
-1.08562	1.06146
-1.08441	1.06476
-1.08321	1.0681
-1.082	1.07146
-1.08079	1.07485
-1.07958	1.07826
-1.07837	1.08171
-1.07716	1.08519
-1.07595	1.08869
-1.07474	1.09223
-1.07353	1.09579
-1.07232	1.09938
-1.07111	1.103
-1.0699	1.10665
-1.06869	1.11033
-1.06748	1.11403
-1.06627	1.11777
-1.06506	1.12154
-1.06385	1.12533
-1.06264	1.12915
-1.06144	1.13301
-1.06023	1.13689
-1.05902	1.1408
-1.05781	1.14474
-1.0566	1.14871
-1.05539	1.15271
-1.05418	1.15673
-1.05297	1.16079
-1.05176	1.16487
-1.05055	1.16898
-1.04934	1.17313
-1.04813	1.1773
-1.04692	1.1815
-1.04571	1.18572
-1.0445	1.18998
-1.04329	1.19427
-1.04208	1.19858
-1.04087	1.20292
-1.03967	1.20729
-1.03846	1.21169
-1.03725	1.21612
-1.03604	1.22057
-1.03483	1.22505
-1.03362	1.22957
-1.03241	1.2341
-1.0312	1.23867
-1.02999	1.24327
-1.02878	1.24789
-1.02757	1.25254
-1.02636	1.25721
-1.02515	1.26192
-1.02394	1.26665
-1.02273	1.27141
-1.02152	1.27619
-1.02031	1.281
-1.0191	1.28584
-1.0179	1.29071
-1.01669	1.2956
-1.01548	1.30051
-1.01427	1.30546
-1.01306	1.31043
-1.01185	1.31542
-1.01064	1.32044
-1.00943	1.32549
-1.00822	1.33056
-1.00701	1.33566
-1.0058	1.34078
-1.00459	1.34593
-1.00338	1.3511
-1.00217	1.35629
-1.00096	1.36151
-0.999754	1.36676
-0.998544	1.37202
-0.997335	1.37731
-0.996125	1.38263
-0.994916	1.38797
-0.993706	1.39333
-0.992497	1.39871
-0.991287	1.40412
-0.990078	1.40955
-0.988869	1.415
-0.987659	1.42047
-0.98645	1.42596
-0.98524	1.43148
-0.984031	1.43702
-0.982821	1.44258
-0.981612	1.44815
-0.980403	1.45375
-0.979193	1.45937
-0.977984	1.46501
-0.976774	1.47067
-0.975565	1.47635
-0.974355	1.48205
-0.973146	1.48777
-0.971936	1.4935
-0.970727	1.49925
-0.969518	1.50503
-0.968308	1.51082
-0.967099	1.51662
-0.965889	1.52245
-0.96468	1.52829
-0.96347	1.53415
-0.962261	1.54002
-0.961051	1.54591
-0.959842	1.55182
-0.958633	1.55774
-0.957423	1.56368
-0.956214	1.56963
-0.955004	1.57559
-0.953795	1.58157
-0.952585	1.58757
-0.951376	1.59357
-0.950166	1.5996
-0.948957	1.60563
-0.947748	1.61167
-0.946538	1.61773
-0.945329	1.6238
-0.944119	1.62988
-0.94291	1.63598
-0.9417	1.64208
-0.940491	1.64819
-0.939281	1.65432
-0.938072	1.66045
-0.936863	1.6666
-0.935653	1.67275
-0.934444	1.67891
-0.933234	1.68508
-0.932025	1.69125
-0.930815	1.69744
-0.929606	1.70363
-0.928396	1.70983
-0.927187	1.71604
-0.925978	1.72225
-0.924768	1.72846
-0.923559	1.73469
-0.922349	1.74091
-0.92114	1.74714
-0.91993	1.75338
-0.918721	1.75962
-0.917512	1.76586
-0.916302	1.77211
-0.915093	1.77836
-0.913883	1.78461
-0.912674	1.79086
-0.911464	1.79712
-0.910255	1.80337
-0.909045	1.80963
-0.907836	1.81588
-0.906627	1.82214
-0.905417	1.82839
-0.904208	1.83465
-0.902998	1.8409
-0.901789	1.84715
-0.900579	1.8534
-0.89937	1.85965
-0.89816	1.86589
-0.896951	1.87213
-0.895742	1.87837
-0.894532	1.8846
-0.893323	1.89083
-0.892113	1.89705
-0.890904	1.90326
-0.889694	1.90948
-0.888485	1.91568
-0.887275	1.92188
-0.886066	1.92807
-0.884857	1.93425
-0.883647	1.94043
-0.882438	1.94659
-0.881228	1.95275
-0.880019	1.9589
-0.878809	1.96504
-0.8776	1.97117
-0.87639	1.97729
-0.875181	1.9834
-0.873972	1.9895
-0.872762	1.99558
-0.871553	2.00165
-0.870343	2.00772
-0.869134	2.01376
-0.867924	2.0198
-0.866715	2.02582
-0.865506	2.03183
-0.864296	2.03782
-0.863087	2.0438
-0.861877	2.04976
-0.860668	2.05571
-0.859458	2.06164
-0.858249	2.06756
-0.857039	2.07345
-0.85583	2.07934
-0.854621	2.0852
-0.853411	2.09104
-0.852202	2.09687
-0.850992	2.10268
-0.849783	2.10847
-0.848573	2.11424
-0.847364	2.11999
-0.846154	2.12572
-0.844945	2.13143
-0.843736	2.13711
-0.842526	2.14278
-0.841317	2.14842
-0.840107	2.15405
-0.838898	2.15965
-0.837688	2.16522
-0.836479	2.17078
-0.835269	2.17631
-0.83406	2.18182
-0.832851	2.1873
-0.831641	2.19276
-0.830432	2.19819
-0.829222	2.2036
-0.828013	2.20898
-0.826803	2.21433
-0.825594	2.21966
-0.824384	2.22497
-0.823175	2.23024
-0.821966	2.23549
-0.820756	2.24071
-0.819547	2.24591
-0.818337	2.25107
-0.817128	2.25621
-0.815918	2.26132
-0.814709	2.2664
-0.813499	2.27145
-0.81229	2.27647
-0.811081	2.28146
-0.809871	2.28642
-0.808662	2.29135
-0.807452	2.29624
-0.806243	2.30111
-0.805033	2.30595
-0.803824	2.31075
-0.802615	2.31552
-0.801405	2.32026
-0.800196	2.32497
-0.798986	2.32965
-0.797777	2.33429
-0.796567	2.3389
-0.795358	2.34348
-0.794148	2.34802
-0.792939	2.35253
-0.79173	2.357
-0.79052	2.36144
-0.789311	2.36585
-0.788101	2.37022
-0.786892	2.37456
-0.785682	2.37886
-0.784473	2.38312
-0.783263	2.38736
-0.782054	2.39155
-0.780845	2.39571
-0.779635	2.39983
-0.778426	2.40392
-0.777216	2.40797
-0.776007	2.41199
-0.774797	2.41597
-0.773588	2.41991
-0.772378	2.42382
-0.771169	2.42768
-0.76996	2.43151
-0.76875	2.43531
-0.767541	2.43907
-0.766331	2.44278
-0.765122	2.44647
-0.763912	2.45011
-0.762703	2.45372
-0.761493	2.45729
-0.760284	2.46082
-0.759075	2.46431
-0.757865	2.46776
-0.756656	2.47118
-0.755446	2.47456
-0.754237	2.4779
-0.753027	2.4812
-0.751818	2.48447
-0.750609	2.48769
-0.749399	2.49088
-0.74819	2.49403
-0.74698	2.49714
-0.745771	2.50021
-0.744561	2.50324
-0.743352	2.50624
-0.742142	2.5092
-0.740933	2.51211
-0.739724	2.51499
-0.738514	2.51784
-0.737305	2.52064
-0.736095	2.5234
-0.734886	2.52613
-0.733676	2.52882
-0.732467	2.53147
-0.731257	2.53408
-0.730048	2.53666
-0.728839	2.53919
-0.727629	2.54169
-0.72642	2.54415
-0.72521	2.54658
-0.724001	2.54896
-0.722791	2.55131
-0.721582	2.55362
-0.720372	2.55589
-0.719163	2.55813
-0.717954	2.56033
-0.716744	2.56249
-0.715535	2.56462
-0.714325	2.56671
-0.713116	2.56876
-0.711906	2.57077
-0.710697	2.57275
-0.709487	2.5747
-0.708278	2.57661
-0.707069	2.57848
-0.705859	2.58031
-0.70465	2.58212
-0.70344	2.58388
-0.702231	2.58561
-0.701021	2.58731
-0.699812	2.58897
-0.698602	2.5906
-0.697393	2.5922
-0.696184	2.59376
-0.694974	2.59528
-0.693765	2.59678
-0.692555	2.59824
-0.691346	2.59966
-0.690136	2.60106
-0.688927	2.60242
-0.687718	2.60375
-0.686508	2.60505
-0.685299	2.60632
-0.684089	2.60755
-0.68288	2.60876
-0.68167	2.60993
-0.680461	2.61108
-0.679251	2.61219
-0.678042	2.61327
-0.676833	2.61433
-0.675623	2.61535
-0.674414	2.61635
-0.673204	2.61732
-0.671995	2.61826
-0.670785	2.61917
-0.669576	2.62006
-0.668366	2.62091
-0.667157	2.62174
-0.665948	2.62255
-0.664738	2.62333
-0.663529	2.62408
-0.662319	2.62481
-0.66111	2.62551
-0.6599	2.62619
-0.658691	2.62684
-0.657481	2.62747
-0.656272	2.62808
-0.655063	2.62866
-0.653853	2.62922
-0.652644	2.62976
-0.651434	2.63027
-0.650225	2.63077
-0.649015	2.63124
-0.647806	2.6317
-0.646596	2.63213
-0.645387	2.63254
-0.644178	2.63294
-0.642968	2.63331
-0.641759	2.63367
-0.640549	2.63401
-0.63934	2.63433
-0.63813	2.63463
-0.636921	2.63492
-0.635711	2.63519
-0.634502	2.63544
-0.633293	2.63568
-0.632083	2.63591
-0.630874	2.63612
-0.629664	2.63631
-0.628455	2.63649
-0.627245	2.63666
-0.626036	2.63682
-0.624827	2.63696
-0.623617	2.63709
-0.622408	2.63722
-0.621198	2.63733
-0.619989	2.63743
-0.618779	2.63752
-0.61757	2.6376
-0.61636	2.63767
-0.615151	2.63773
-0.613942	2.63779
-0.612732	2.63784
-0.611523	2.63788
-0.610313	2.63792
-0.609104	2.63794
-0.607894	2.63797
-0.606685	2.63799
-0.605475	2.638
-0.604266	2.63801
-0.603057	2.63802
-0.601847	2.63802
-0.600638	2.63803
-0.599428	2.63803
-0.598219	2.63802
-0.597009	2.63802
-0.5958	2.63802
-0.59459	2.63802
-0.593381	2.63801
-0.592172	2.63801
-0.590962	2.63801
-0.589753	2.63801
-0.588543	2.63802
-0.587334	2.63803
-0.586124	2.63804
-0.584915	2.63805
-0.583705	2.63807
-0.582496	2.6381
[truncated: 2,962 more rows]
