# Supplementary material for: Dynamic optical response of solids following 1-fs-scale photoinjection
Source: Nature. 2023 May 24;618(7964):276–80. doi: 10.1038/s41586-023-05986-w (PMC10247381; doi:10.1038/s41586-023-05986-w)
Supplement: Supplementary file 3 — Source Data Fig. 2 [file 41586_2023_5986_MOESM3_ESM.xlsx]

## Sheet: Figure 2a
Time t (fs)	reference		τ = -130.45 fs		τ = 0.3034 fs
	Mean (V/Å)	Standard deviation (V/Å)	Mean (V/Å)	Standard deviation (V/Å)	Mean (V/Å)	Standard deviation (V/Å)
-31.3553	0.000143919	0.000299471	0.000154791	0.000156273	0.000197649	0.000291243
-31.0217	8.48522e-06	0.000205503	0.000159436	0.000189836	1.48087e-05	0.000274415
-30.6881	-0.000145569	0.000311896	9.54607e-05	0.000263173	-0.000177457	0.000278721
-30.3546	-0.000258051	0.000475025	-1.60493e-05	0.000262024	-0.000309742	0.000300859
-30.021	-0.000280905	0.000530741	-0.000133932	0.000181094	-0.000328722	0.000328842
-29.6874	-0.000193841	0.000430288	-0.000210097	0.000128481	-0.000214418	0.000340769
-29.3539	-1.14977e-05	0.000194868	-0.000206734	0.000227007	1.24751e-05	0.000307974
-29.0203	0.000219643	0.000108425	-0.000112163	0.000318152	0.000295192	0.000228034
-28.6867	0.00043342	0.000365321	5.03468e-05	0.000340077	0.000555969	0.000219092
-28.3532	0.000561628	0.000494058	0.000224774	0.000324012	0.000717203	0.000391429
-28.0196	0.000552199	0.000447414	0.000336392	0.000343011	0.000722673	0.000593902
-27.686	0.000383076	0.000268929	0.000314625	0.000389913	0.000552908	0.000716778
-27.3525	6.82088e-05	0.000275147	0.000118338	0.000378903	0.000230502	0.000707531
-27.0189	-0.000345702	0.000543048	-0.000244533	0.000267504	-0.000186005	0.000591354
-26.6853	-0.000790685	0.000736489	-0.000710245	0.000191872	-0.0006178	0.00054747
-26.3518	-0.00119397	0.000743455	-0.00116939	0.0004023	-0.000986475	0.000764184
-26.0182	-0.00149488	0.000550437	-0.00149282	0.000638133	-0.00123368	0.00107644
-25.6846	-0.00165743	0.00026461	-0.00156709	0.000752696	-0.00133392	0.00128889
-25.3511	-0.0016749	0.000357808	-0.00132912	0.000717439	-0.00129661	0.00130116
-25.0175	-0.00156496	0.000653253	-0.000789263	0.000649065	-0.00115664	0.00108813
-24.6839	-0.00135672	0.000797144	-3.43063e-05	0.000772606	-0.000956311	0.000692369
-24.3504	-0.00107373	0.000719408	0.000792231	0.00103531	-0.000724502	0.000212287
-24.0168	-0.000718914	0.000454219	0.00152798	0.00119431	-0.000460279	0.00025805
-23.6832	-0.00026751	0.000243698	0.00203702	0.00109674	-0.000127563	0.000567233
-23.3497	0.000327722	0.000509345	0.00224858	0.000725744	0.000335531	0.000662164
-23.0161	0.00111809	0.00078744	0.00217604	0.00041356	0.00099346	0.000523104
-22.6825	0.00213104	0.000899013	0.00190901	0.000903588	0.00188167	0.000209024
-22.349	0.00334042	0.000841707	0.00157944	0.00148938	0.00297581	0.000299911
-22.0154	0.00464485	0.000713426	0.00131174	0.00180662	0.0041723	0.000718143
-21.6818	0.00586368	0.000663192	0.00117325	0.00173814	0.00528857	0.00102409
-21.3483	0.00675623	0.000708877	0.00114227	0.00131529	0.00608706	0.00112517
-21.0147	0.00706393	0.000713798	0.00110672	0.000791261	0.00632006	0.00098876
-20.6811	0.00656773	0.000595706	0.000896924	0.000837298	0.00578621	0.000643117
-20.3476	0.00514756	0.000403408	0.000344818	0.00130376	0.00438516	0.000175621
-20.014	0.00282784	0.000366278	-0.000647944	0.00156233	0.00215565	0.000328419
-19.6804	-0.000204765	0.000542947	-0.00205503	0.00144867	-0.000714068	0.000707006
-19.3469	-0.00361904	0.000677142	-0.00370349	0.00101344	-0.00390805	0.000887975
-19.0133	-0.00699077	0.000664812	-0.00529569	0.000504184	-0.00703293	0.000828531
-18.6797	-0.00987708	0.000509785	-0.00647267	0.000548082	-0.00968506	0.000551698
-18.3462	-0.0118958	0.000276631	-0.00690328	0.000837036	-0.0115186	0.000139479
-18.0126	-0.0127898	6.024e-05	-0.006374	0.000845704	-0.0122985	0.000295495
-17.679	-0.0124618	9.79498e-05	-0.004853	0.000537398	-0.011927	0.00063251
-17.3455	-0.0109702	0.000178714	-0.00250833	0.000272631	-0.0104405	0.000795169
-17.0119	-0.00849351	0.000331503	0.000326388	0.000731191	-0.00798163	0.000773511
-16.6783	-0.00527452	0.000582755	0.00322963	0.00113177	-0.00475848	0.000653443
-16.3448	-0.00156501	0.00084085	0.00579045	0.00122316	-0.00100607	0.000617709
-16.0112	0.00241078	0.00101473	0.00769868	0.000961584	0.00303831	0.000743663
-15.6776	0.00646316	0.00105054	0.00880043	0.00044199	0.00714019	0.000880235
-15.3441	0.0104148	0.000943078	0.00910382	0.00027651	0.0110563	0.000908715
-15.0105	0.0140616	0.000726479	0.00873588	0.000770093	0.0145168	0.0008125
-14.6769	0.017136	0.000450257	0.00786816	0.00104718	0.0172144	0.000643599
-14.3434	0.0192944	0.000208661	0.00663824	0.00107611	0.0188154	0.000486209
-14.0098	0.0201433	0.000378516	0.00509654	0.00105156	0.0189946	0.000417689
-13.6762	0.0193053	0.000740281	0.00319829	0.00122353	0.0174952	0.000462127
-13.3427	0.0165135	0.00105434	0.000845441	0.0014896	0.014197	0.000579734
-13.0091	0.0117094	0.00119265	-0.00203509	0.00156815	0.00917685	0.00071053
-12.6755	0.0051146	0.00106225	-0.00540426	0.00130717	0.00274106	0.000830704
-12.342	-0.00274847	0.000756739	-0.00904746	0.000764114	-0.00458357	0.00103519
-12.0084	-0.0111009	0.00102568	-0.0125617	0.00058908	-0.0121026	0.00148955
-11.6748	-0.0190121	0.00201042	-0.0154053	0.00124642	-0.0190425	0.00219562
-11.3413	-0.0255439	0.00311114	-0.0170028	0.00183571	-0.0246573	0.00298391
-11.0077	-0.029902	0.00398129	-0.016878	0.00209354	-0.0283296	0.00363308
-10.6741	-0.0315592	0.00437369	-0.0147796	0.001998	-0.0296469	0.00394287
-10.3406	-0.0303233	0.00415502	-0.0107624	0.0016814	-0.0284388	0.00379255
-10.007	-0.0263383	0.00335317	-0.00520077	0.00136172	-0.0247748	0.00319131
-9.67344	-0.0200251	0.00221465	0.00127201	0.00116839	-0.0189299	0.00232797
-9.33987	-0.0119853	0.00144057	0.00788146	0.00101228	-0.0113345	0.00168102
-9.0063	-0.00289741	0.0018922	0.0138552	0.000828211	-0.00252415	0.00183773
-8.67274	0.00656542	0.00260673	0.0185539	0.000844593	0.00689893	0.00239167
-8.33917	0.015778	0.00286512	0.0215578	0.00115856	0.0162885	0.00274196
-8.0056	0.0241661	0.0025776	0.0226922	0.00142828	0.0249679	0.00272106
-7.67204	0.0311838	0.00202816	0.0219941	0.00139335	0.0322466	0.00240852
-7.33847	0.0362909	0.00189435	0.0196416	0.000985856	0.037451	0.00202926
-7.0049	0.038955	0.00244225	0.0158761	0.000420224	0.0399788	0.00183172
-6.67134	0.0386951	0.00304082	0.0109462	0.000802238	0.0393743	0.00186324
-6.33777	0.0351666	0.00326403	0.00509195	0.00150197	0.0354133	0.00195872
-6.0042	0.0282696	0.00305737	-0.00143016	0.00197261	0.0281784	0.00199534
-5.67064	0.0182491	0.00263781	-0.00829739	0.00221384	0.0181014	0.00195604
-5.33707	0.00575384	0.0023564	-0.0150741	0.00243721	0.00595854	0.00184177
-5.0035	-0.00817545	0.00233202	-0.0211966	0.0028117	-0.00719216	0.00161784
-4.66994	-0.0221987	0.00228812	-0.0260082	0.00320673	-0.0201221	0.00126459
-4.33637	-0.0348398	0.00198936	-0.0288464	0.00336211	-0.0315767	0.000943864
-4.0028	-0.0446903	0.00158367	-0.0291659	0.0031979	-0.0404271	0.00113921
-3.66924	-0.0506141	0.0016591	-0.0266657	0.00300393	-0.0458028	0.00178761
-3.33567	-0.0519084	0.00230423	-0.0213848	0.00328436	-0.047186	0.00245597
-3.0021	-0.0483927	0.00297629	-0.0137371	0.00398837	-0.0444559	0.00293244
-2.66853	-0.0404104	0.00345851	-0.00447226	0.0045133	-0.0378842	0.00314911
-2.33497	-0.0287544	0.00388825	0.005431	0.00436054	-0.0280916	0.00314968
-2.0014	-0.014539	0.0044826	0.0149148	0.00334504	-0.0159784	0.00305093
-1.66783	0.000947388	0.00517046	0.0229993	0.00168096	-0.00264145	0.00294894
-1.33427	0.0163775	0.00557576	0.0289125	0.00137247	0.0107126	0.00281618
-1.0007	0.0304906	0.00529941	0.0321675	0.0033074	0.0228588	0.00251111
-0.667134	0.0421623	0.00413448	0.0325792	0.00491247	0.0326481	0.00189404
-0.333567	0.0504495	0.00216745	0.0302303	0.00563835	0.0391093	0.000937971
0	0.0546269	0.000786237	0.0254084	0.0053413	0.0415523	0.000541023
0.333567	0.0542317	0.00308732	0.0185409	0.00416467	0.0396655	0.00182691
0.667134	0.0491214	0.00512385	0.0101487	0.00253168	0.0335879	0.00304084
1.0007	0.0395376	0.00627096	0.000824915	0.0015266	0.0239374	0.00385149
1.33427	0.0261547	0.00633628	-0.00876514	0.00249234	0.0117766	0.0040569
1.66783	0.0100856	0.00542488	-0.017884	0.00386419	-0.00149168	0.00357791
2.0014	-0.00717815	0.00391278	-0.0257408	0.00495899	-0.0142918	0.00248237
2.33497	-0.023903	0.00237935	-0.0315464	0.00566627	-0.0250852	0.000976507
2.66853	-0.0383166	0.0014916	-0.034606	0.00588695	-0.0325874	0.000647328
3.0021	-0.0488481	0.00126235	-0.0344365	0.00546732	-0.0359527	0.00205682
3.33567	-0.0543605	0.000828457	-0.0308816	0.00428825	-0.0348916	0.00299388
3.66924	-0.0543277	0.000498396	-0.0241903	0.00239039	-0.0296977	0.00331135
4.0028	-0.0489155	0.00172105	-0.0150317	0.000476786	-0.0211813	0.00301859
4.33637	-0.0389476	0.00301041	-0.00443063	0.00259996	-0.0105234	0.00228701
4.66994	-0.0257636	0.00385664	0.00637149	0.00463436	0.000916216	0.00147445
5.0035	-0.0109986	0.00400317	0.016105	0.00579294	0.0117999	0.00122876
5.33707	0.00366959	0.00343144	0.0236718	0.00578395	0.0209841	0.0016535
5.67064	0.0167523	0.00239913	0.0283133	0.00457953	0.0276372	0.00206017
6.0042	0.0271216	0.00158025	0.0297121	0.00242269	0.0312912	0.00219171
6.33777	0.0340955	0.00185584	0.0280079	0.000241368	0.031834	0.00205682
6.67134	0.0374392	0.00251387	0.0237296	0.00282551	0.0294588	0.0017689
7.0049	0.0372981	0.00280461	0.017665	0.00482749	0.0245933	0.0015088
7.33847	0.0340986	0.00260136	0.0107023	0.00586266	0.0178283	0.00147573
7.67204	0.0284453	0.00202243	0.00367994	0.00578425	0.00985779	0.00168112
8.0056	0.0210401	0.00127423	-0.00272397	0.00469513	0.00143168	0.00190708
8.33917	0.0126316	0.000600384	-0.00804777	0.00290597	-0.006685	0.00193468
8.67274	0.00398602	0.000633987	-0.0120468	0.000851706	-0.0137573	0.00164488
9.0063	-0.00413576	0.00124763	-0.0146537	0.00107156	-0.0191372	0.00105537
9.33987	-0.0110149	0.00185567	-0.0159202	0.00246328	-0.0223322	0.00054983
9.67344	-0.0160351	0.0022711	-0.0159632	0.00318347	-0.0230768	0.00107658
10.007	-0.0187642	0.00234317	-0.0149308	0.00324377	-0.0213892	0.00176263
10.3406	-0.0190384	0.00198994	-0.012992	0.0028209	-0.0175939	0.00211439
10.6741	-0.0170238	0.00124803	-0.0103447	0.002187	-0.0122956	0.00202649
11.0077	-0.0132251	0.000283398	-0.0072295	0.00161495	-0.00629863	0.00163545
11.3413	-0.00842584	0.000690506	-0.00393242	0.00125572	-0.000481179	0.00143494
11.6748	-0.00356085	0.00138585	-0.000768592	0.00106884	0.00435239	0.00182812
12.0084	0.000459333	0.00163771	0.00195573	0.000970811	0.00761134	0.00233421
12.342	0.00293254	0.00138973	0.00399482	0.000947929	0.00901828	0.00246679
12.6755	0.00351321	0.000747247	0.00521405	0.000943147	0.00864525	0.00204474
13.0091	0.00228522	0.000386812	0.00562266	0.000843158	0.00687708	0.00111893
13.3427	-0.000262614	0.00111384	0.00537595	0.000600314	0.00431056	0.000223272
13.6762	-0.0033554	0.00164612	0.0047422	0.00035594	0.0016136	0.00131493
14.0098	-0.00611734	0.00171627	0.00403995	0.000548464	-0.000621645	0.00212416
14.3434	-0.00777731	0.00126185	0.00356058	0.000991396	-0.0019972	0.00232902
14.6769	-0.00784313	0.000355476	0.00349594	0.00153646	-0.00237297	0.00185426
15.0105	-0.00620186	0.000826587	0.00389013	0.0022379	-0.00186425	0.000856165
15.3441	-0.00312373	0.00204169	0.00462868	0.00306787	-0.000779315	0.000778961
15.6776	0.000826154	0.00304634	0.00546816	0.00385297	0.000482343	0.00201568
16.0112	0.00493978	0.00364163	0.00609868	0.0043491	0.00154127	0.00292749
16.3448	0.0085377	0.00371708	0.00622303	0.00434554	0.00212958	0.00321697
16.6783	0.0111136	0.00327893	0.00563243	0.00374803	0.0021412	0.00281921
17.0119	0.0124166	0.00247028	0.00425984	0.00262249	0.00163283	0.00188703
17.3455	0.0124572	0.00162243	0.00219891	0.00120032	0.00078188	0.000914424
17.679	0.0114449	0.00134911	-0.00031457	0.000512941	-0.000180483	0.00120034
18.0126	0.00968702	0.00171158	-0.00295194	0.00159129	-0.0010386	0.0019395
18.3462	0.00748555	0.00197806	-0.00535777	0.00230821	-0.00164305	0.00219949
18.6797	0.0050648	0.00182589	-0.00721606	0.00255064	-0.0019309	0.00184141
19.0133	0.00255046	0.00124986	-0.00830169	0.00250436	-0.00191451	0.000963619
19.3469	-1.38207e-06	0.000411515	-0.00850773	0.00246688	-0.00164908	0.000206846
19.6804	-0.00254416	0.000473636	-0.00784683	0.00255127	-0.00119509	0.00134765
20.014	-0.00497953	0.00112508	-0.0064319	0.00257021	-0.000591858	0.00221223
20.3476	-0.00712461	0.00140293	-0.00444536	0.00233681	0.000146977	0.00262354
20.6811	-0.00872601	0.00129248	-0.00210738	0.00194454	0.00101542	0.00254479
21.0147	-0.00952071	0.00101202	0.000349403	0.00185603	0.00198313	0.00207166
21.3483	-0.00932484	0.0010359	0.00269575	0.00231103	0.00296491	0.0013999
21.6818	-0.00811891	0.00138165	0.00471466	0.00283066	0.00380777	0.000802076
22.0154	-0.00609597	0.00159101	0.00620839	0.00297388	0.00430626	0.000626593
22.349	-0.00364918	0.00144539	0.0070098	0.00258886	0.00424686	0.000767968
22.6825	-0.00129398	0.000996491	0.00700098	0.00180277	0.0034713	0.00084273
23.0161	0.000457899	0.000705241	0.00613789	0.00122061	0.00194004	0.000794945
23.3497	0.00123821	0.00109128	0.00447459	0.00172808	-0.000225382	0.000674697
23.6832	0.00093377	0.00148891	0.00217783	0.00254912	-0.00273831	0.000522442
24.0168	-0.000266117	0.00150117	-0.000477389	0.00303335	-0.00518797	0.000388595
24.3504	-0.00190485	0.00107758	-0.00313649	0.00301997	-0.00711913	0.000419163
24.6839	-0.00337103	0.000534293	-0.00541723	0.00254649	-0.00813171	0.000612231
25.0175	-0.00405942	0.000951342	-0.00697617	0.00176321	-0.00797469	0.000774214
25.3511	-0.00353661	0.00160512	-0.00757544	0.000887533	-0.00660862	0.000774539
25.6846	-0.00166518	0.00185667	-0.00713315	0.000466301	-0.00421945	0.000555178
26.0182	0.0013488	0.00155816	-0.00574357	0.00100152	-0.00117915	0.000185251
26.3518	0.00499811	0.000908535	-0.00365985	0.00150423	0.00203638	0.000559438
26.6853	0.00859479	0.00116753	-0.0012417	0.00178603	0.00495004	0.0012187
27.0189	0.0114349	0.00230145	0.00112017	0.00183674	0.00717962	0.00183693
27.3525	0.0129632	0.00325605	0.00308451	0.00170742	0.00850303	0.00230725
27.686	0.0128932	0.00365499	0.00442498	0.00151143	0.00887795	0.00255784
28.0196	0.0112558	0.00335305	0.00506445	0.00137572	0.00841544	0.0025509
28.3532	0.0083669	0.00240567	0.00507067	0.00130543	0.00732008	0.0022811
28.6867	0.00472967	0.00109423	0.00461638	0.00115547	0.00581796	0.00177651
29.0203	0.000904505	0.000901566	0.00391649	0.000790757	0.00409576	0.00111026
29.3539	-0.0026171	0.00211741	0.00316134	0.000196168	0.00226854	0.000502931
29.6874	-0.00550091	0.00301132	0.002465	0.000553448	0.000382538	0.000739647
30.021	-0.00760265	0.00335529	0.00184291	0.00125671	-0.00155235	0.00132381
30.3546	-0.00894509	0.00316429	0.00122388	0.00174277	-0.00351629	0.00174882
30.6881	-0.0096558	0.00259072	0.000491152	0.0018778	-0.00543888	0.00194083
31.0217	-0.00989154	0.00186227	-0.000461327	0.00162862	-0.0071811	0.0019307
31.3553	-0.00977532	0.00121411	-0.00167544	0.00108247	-0.00854802	0.00181329
31.6888	-0.00936414	0.000817902	-0.00309501	0.00047187	-0.00932952	0.00168884
32.0224	-0.00865237	0.000681003	-0.0045622	0.000466799	-0.00935597	0.0015849
32.356	-0.00760303	0.00067551	-0.00584557	0.000764013	-0.00855041	0.0014477
32.6895	-0.00619011	0.000729413	-0.00669207	0.000758772	-0.0069597	0.00123042
33.0231	-0.00443373	0.000781861	-0.00688838	0.000442893	-0.00475374	0.000983396
33.3567	-0.00241455	0.000745188	-0.0063148	0.00040383	-0.00219248	0.00088258
33.6902	-0.000263622	0.00056954	-0.00497748	0.00100003	0.000429367	0.00102577
34.0238	0.00186652	0.000300346	-0.00301122	0.00152305	0.00284306	0.00124092
34.3574	0.00383649	0.000321918	-0.000653489	0.00176961	0.00485375	0.00136465
34.691	0.00554627	0.000685193	0.00180241	0.00168299	0.00636258	0.00134818
35.0245	0.00694332	0.00104169	0.00406218	0.00133872	0.00735858	0.00121454
35.3581	0.00801054	0.00133008	0.00587993	0.00096728	0.0078867	0.00101261
35.6917	0.00874126	0.00154545	0.00709171	0.00091033	0.00800561	0.000787412
36.0252	0.00911341	0.00168941	0.00762819	0.00111459	0.00775201	0.000602074
36.3588	0.00907618	0.00175062	0.00750762	0.0012471	0.00712491	0.000596585
36.6924	0.00855733	0.00171158	0.00681516	0.00120097	0.00609554	0.000799811
37.0259	0.00749112	0.0015685	0.00567658	0.0010479	0.00463878	0.00102757
37.3595	0.00585816	0.00134144	0.00423427	0.000935198	0.00277363	0.00112874
37.6931	0.0037223	0.00106675	0.00263008	0.000924262	0.00059631	0.00103359
38.0266	0.0012493	0.000786294	0.000996333	0.000914032	-0.00170857	0.000776378
38.3602	-0.00130318	0.000571926	-0.000547404	0.000805492	-0.00388638	0.000608961
38.6938	-0.00362584	0.000575771	-0.00189545	0.000605157	-0.00565804	0.00087094
39.0273	-0.00541931	0.000801991	-0.00295881	0.000422179	-0.00678126	0.00127822
39.3609	-0.00646073	0.00105785	-0.00367123	0.000387514	-0.00710966	0.00154926
39.6945	-0.00665612	0.00120692	-0.00399775	0.000415378	-0.0066321	0.00158138
40.028	-0.0060629	0.00117637	-0.00394271	0.000360867	-0.00547975	0.00137583
40.3616	-0.00487544	0.000950251	-0.00355338	0.000205116	-0.0038978	0.00101962
40.6952	-0.00337709	0.00057054	-0.00291611	4.32021e-05	-0.00218905	0.000678658
41.0287	-0.0018722	0.000134702	-0.00214405	0.000177773	-0.000645018	0.000556737
41.3623	-0.000616972	0.000302921	-0.00135828	0.000239116	0.000516946	0.000604029
41.6959	0.000232263	0.000584332	-0.000666417	0.00016698	0.00119376	0.000590735
42.0294	0.00064053	0.000694376	-0.0001439	1.84223e-05	0.00140475	0.00045189
42.363	0.000682054	0.000645437	0.000177172	0.000250875	0.00126792	0.000245713
42.6966	0.00050102	0.000515192	0.000309028	0.000448731	0.000953539	0.000147031
43.0301	0.000259071	0.000420209	0.000298976	0.000540028	0.000630172	0.000226221
43.3637	8.60522e-05	0.000403479	0.000212811	0.000490915	0.000418878	0.000236679
43.6973	4.79226e-05	0.000372543	0.000115581	0.000317631	0.000367882	0.00013642
44.0308	0.000139204	0.000259175	5.49884e-05	9.07565e-05	0.000452541	3.80694e-05
44.3644	0.000299059	9.47599e-05	5.16077e-05	0.000168045	0.000597559	0.000206776
44.698	0.000442897	0.000166523	9.79887e-05	0.000303978	0.000711929	0.000313189
45.0315	0.000497432	0.000307475	0.00016605	0.000315556	0.000724196	0.000319216
45.3651	0.000427344	0.000356814	0.000219863	0.000207581	0.000606786	0.000238394
45.6987	0.000245671	0.000324127	0.000229572	7.26935e-05	0.00038273	0.000171032
46.0322	6.18778e-06	0.000307715	0.00018213	0.00019827	0.000114344	0.000247091
46.3658	-0.000217881	0.000387655	8.57466e-05	0.000315055	-0.000120749	0.000340682
46.6994	-0.000360376	0.000473114	-3.30512e-05	0.000325173	-0.000257254	0.000357017
47.0329	-0.000384546	0.000465997	-0.000138518	0.000229301	-0.000264057	0.000283516
47.3665	-0.000293992	0.000337181	-0.000197904	0.000109629	-0.000153441	0.000160776
47.7001	-0.000129383	0.000116728	-0.00019278	0.000190678	2.46129e-05	0.000129448
48.0336	4.70346e-05	0.000125273	-0.000125786	0.00030098	0.000200366	0.000226622
48.3672	0.000173233	0.000307029	-2.04708e-05	0.000321249	0.000308086	0.000295758
48.7008	0.000208026	0.000367824	8.59408e-05	0.000248656	0.00030772	0.000310014

## Sheet: Figure 2b
Time t (fs)	τ = -5.0337 fs		τ = -3.0323 fs		τ = -1.0309 fs		τ = 0.3034 fs		envelope
	Mean (V/Å)	Standard deviation (V/Å)	Mean (V/Å)	Standard deviation (V/Å)	Mean (V/Å)	Standard deviation (V/Å)	Mean (V/Å)	Standard deviation (V/Å)
-31.3553	-0.000311458	0.000295467	2.84927e-05	0.000119318	5.32773e-05	0.000184287	5.37299e-05	6.40839e-05	0.000107017
-31.0217	-0.000251308	0.000347996	1.95275e-05	0.000200948	5.18648e-05	0.000281296	6.32347e-06	6.89604e-05	0.000126763
-30.6881	-9.28472e-05	0.000294004	5.79393e-06	0.000196607	4.10182e-05	0.000279563	-3.18882e-05	0.000103273	0.000133828
-30.3546	0.000104222	0.000156601	-1.43475e-05	0.000110239	1.90556e-05	0.000187624	-5.16909e-05	0.000175163	0.00018047
-30.021	0.000266465	0.000119629	-3.59751e-05	9.40126e-05	-9.62042e-06	0.00014268	-4.78167e-05	0.000253411	0.000224587
-29.6874	0.000332149	0.000267513	-4.82852e-05	0.000241199	-3.50567e-05	0.000283569	-2.0577e-05	0.000307617	0.000255166
-29.3539	0.000272239	0.000351304	-3.88443e-05	0.00035347	-4.49777e-05	0.000408574	2.39728e-05	0.000313295	0.00030368
-29.0203	0.000100107	0.000315097	1.57841e-07	0.000381215	-2.96824e-05	0.000430259	7.55488e-05	0.000259397	0.000337609
-28.6867	-0.000132859	0.000165014	6.63875e-05	0.000322559	1.32941e-05	0.000340232	0.000122549	0.000175421	0.000391318
-28.3532	-0.000353808	7.13775e-05	0.000145369	0.000230767	7.68305e-05	0.000231392	0.000155575	0.000204514	0.000452911
-28.0196	-0.000491313	0.000267635	0.00021363	0.000214824	0.000145575	0.000308337	0.000170473	0.000355901	0.000527139
-27.686	-0.00049703	0.000380281	0.00024661	0.000266714	0.000201047	0.000453934	0.000169832	0.000485536	0.000624945
-27.3525	-0.000359389	0.000351964	0.000228821	0.000276778	0.000228971	0.000498335	0.000162293	0.000515831	0.000725895
-27.0189	-0.000105547	0.000198503	0.000162453	0.000241339	0.000226194	0.000399335	0.000159697	0.000409843	0.000847353
-26.6853	0.000208183	0.000194337	7.06118e-05	0.000300278	0.000204272	0.000258516	0.000172885	0.00020779	0.000965672
-26.3518	0.000513608	0.000436326	-7.03491e-06	0.000492568	0.000187716	0.000406282	0.000207492	0.00032421	0.00109131
-26.0182	0.000749705	0.000601523	-2.58417e-05	0.00068924	0.00020663	0.000685544	0.000261199	0.000697297	0.00121184
-25.6846	0.00087757	0.000592022	4.81753e-05	0.000799903	0.000285587	0.000863898	0.000323512	0.00102815	0.00132804
-25.3511	0.000887231	0.000422997	0.000223722	0.000781716	0.000432296	0.000856983	0.000378294	0.00121031	0.00144302
-25.0175	0.000795368	0.000402491	0.000475995	0.000636242	0.00063016	0.000664341	0.000408328	0.00118826	0.00155319
-24.6839	0.000635882	0.000762256	0.000748565	0.000403901	0.000838066	0.000388079	0.00040041	0.000969737	0.0016764
-24.3504	0.000447314	0.00113144	0.000965978	0.000164762	0.000998566	0.000333899	0.000349224	0.000660003	0.00181139
-24.0168	0.00026147	0.0013014	0.00105407	0.000194866	0.0010529	0.000509104	0.000258635	0.000558592	0.00198532
-23.6832	9.65334e-05	0.00117967	0.00096214	0.000387755	0.000958761	0.000556954	0.000139946	0.000809587	0.00219846
-23.3497	-4.40798e-05	0.000778201	0.000679925	0.000549536	0.000705275	0.000377747	7.80822e-06	0.00107498	0.00247489
-23.0161	-0.000168036	0.00032624	0.000243715	0.000662898	0.000320126	7.4599e-05	-0.000124625	0.00117849	0.00280865
-22.6825	-0.0002879	0.000678946	-0.000271127	0.00070566	-0.000134319	0.000513309	-0.00024937	0.00108585	0.00321033
-22.349	-0.000415132	0.0011889	-0.0007695	0.000646936	-0.000575636	0.00096421	-0.000364605	0.000841438	0.00366711
-22.0154	-0.000556196	0.00144416	-0.00116224	0.000476674	-0.000923045	0.00123904	-0.000472553	0.000554748	0.00417612
-21.6818	-0.000711326	0.00135717	-0.0013903	0.00027693	-0.00111996	0.00124466	-0.000575111	0.000407118	0.004724
-21.3483	-0.000875194	0.000964359	-0.00143983	0.000383112	-0.00115041	0.000970169	-0.000669168	0.000465636	0.00529809
-21.0147	-0.00103803	0.000463753	-0.00134334	0.000680581	-0.00104396	0.000522154	-0.000743873	0.000524707	0.00588913
-20.6811	-0.00118594	0.000537764	-0.00116629	0.000909871	-0.000866726	0.000424246	-0.000781523	0.000481814	0.00647839
-20.3476	-0.00130017	0.000948063	-0.000983504	0.000984041	-0.00070083	0.00087559	-0.000762403	0.000350975	0.00706182
-20.014	-0.0013562	0.0011284	-0.000852948	0.000881617	-0.000617842	0.00123394	-0.000672194	0.000208352	0.00761926
-19.6804	-0.00132442	0.000982652	-0.00079548	0.000633105	-0.000654446	0.00135351	-0.000509303	0.000178615	0.00815055
-19.3469	-0.001174	0.000554113	-0.000787536	0.000305175	-0.000798071	0.00123432	-0.000289007	0.000217973	0.00863953
-19.0133	-0.000880561	0.00020789	-0.00076945	5.55742e-05	-0.000987643	0.000960531	-4.21563e-05	0.000192385	0.00908785
-18.6797	-0.000436411	0.0007681	-0.000667092	0.0003306	-0.00113019	0.000662014	0.000192022	8.00288e-05	0.00948835
-18.3462	0.000139564	0.00129205	-0.000420013	0.000564614	-0.00112911	0.000444787	0.000377166	0.000137455	0.00984355
-18.0126	0.000796281	0.00161359	-6.95976e-06	0.000748101	-0.000916012	0.000324651	0.000491379	0.000352103	0.0101585
-17.679	0.00145263	0.00169767	0.000539869	0.000870412	-0.000476559	0.000392429	0.000534795	0.000537472	0.010438
-17.3455	0.00200905	0.00157142	0.00113705	0.000890549	0.00013813	0.000725888	0.000529663	0.000636022	0.0107001
-17.0119	0.00236729	0.00130596	0.00166877	0.000765243	0.000818937	0.00114856	0.000511878	0.000612663	0.0109547
-16.6783	0.00245398	0.0010106	0.00201715	0.000502866	0.00142406	0.00149319	0.000516047	0.000469709	0.01123
-16.3448	0.00224175	0.000841684	0.00209504	0.000330709	0.00181576	0.00163564	0.000558937	0.000290927	0.0115416
-16.0112	0.00176107	0.000898514	0.00187161	0.00063164	0.00189827	0.00152078	0.000627523	0.000347448	0.0119202
-15.6776	0.00109821	0.00105109	0.0013826	0.000998434	0.00164585	0.00119631	0.000677033	0.000582738	0.0123813
-15.3441	0.000378197	0.00112805	0.000722259	0.00120076	0.00111228	0.00086149	0.000641503	0.000757538	0.0129452
-15.0105	-0.000263939	0.00105409	1.89627e-05	0.00115947	0.000418217	0.000844515	0.000455128	0.00078584	0.0136177
-14.6769	-0.00071624	0.000840595	-0.000598121	0.000879941	-0.000280753	0.00105787	7.84661e-05	0.000648302	0.0143983
-14.3434	-0.000918168	0.00056702	-0.00103165	0.000445078	-0.00083655	0.00114258	-0.000479029	0.000376263	0.015278
-14.0098	-0.000875715	0.000349931	-0.00123852	0.000108245	-0.00114948	0.000954247	-0.00114871	4.03434e-05	0.0162354
-13.6762	-0.000658269	0.000241098	-0.00123589	0.000423776	-0.00119532	0.000520837	-0.00181014	0.000281817	0.0172511
-13.3427	-0.000377393	0.000137825	-0.00108979	0.000616836	-0.00103016	0.000227581	-0.00231656	0.000513083	0.0182919
-13.0091	-0.000153141	0.000161137	-0.000890435	0.000682602	-0.000770981	0.000697999	-0.00253254	0.000622661	0.0193354
-12.6755	-7.75512e-05	0.000393838	-0.000722422	0.00080555	-0.000557111	0.00104986	-0.00237354	0.000623295	0.0203476
-12.342	-0.000186251	0.000572146	-0.00063918	0.00107573	-0.000504006	0.0011283	-0.0018351	0.000559201	0.0213093
-12.0084	-0.000447072	0.000620201	-0.000649332	0.00133159	-0.00066338	0.00101353	-0.00100164	0.000466715	0.0221953
-11.6748	-0.000769729	0.000704374	-0.000718727	0.00138041	-0.00100256	0.00105702	-3.04057e-05	0.00034876	0.0229934
-11.3413	-0.00103436	0.00113554	-0.000786775	0.00111878	-0.00141047	0.00147011	0.000886587	0.000245592	0.0236937
-11.0077	-0.00113087	0.00178596	-0.000791315	0.000575377	-0.00172975	0.00193731	0.00157236	0.000355701	0.024294
-10.6741	-0.000997433	0.00234258	-0.000693721	0.000394832	-0.00180634	0.00215243	0.00191231	0.000607729	0.0248028
-10.3406	-0.000646468	0.00253713	-0.000496132	0.00109741	-0.00154164	0.00197698	0.00188454	0.000811122	0.0252297
-10.007	-0.000169625	0.00220621	-0.000245387	0.00165715	-0.000931058	0.00144111	0.00156351	0.000857181	0.0256006
-9.67344	0.000280451	0.0013763	-2.25312e-05	0.00183825	-7.55516e-05	0.000807795	0.0010952	0.000696034	0.0259366
-9.33987	0.000527143	0.00074127	7.88224e-05	0.00155262	0.000839297	0.000819609	0.000650791	0.000355338	0.0262748
-9.0063	0.00041564	0.00173267	-2.12749e-05	0.000841825	0.00159256	0.00128617	0.000373261	0.000198275	0.0266432
-8.67274	-0.000145118	0.00281526	-0.000365832	0.000132404	0.00199227	0.00148438	0.000333511	0.000584825	0.0270787
-8.33917	-0.00115568	0.00333492	-0.000946839	0.00112182	0.00193596	0.00127326	0.000510454	0.000840617	0.027606
-8.0056	-0.00252132	0.00307134	-0.00170348	0.00186842	0.00144861	0.00084066	0.000801834	0.000835062	0.0282475
-7.67204	-0.00406944	0.00204667	-0.0025319	0.00216659	0.000684964	0.000879417	0.00106283	0.000555412	0.0290138
-7.33847	-0.00558316	0.000544734	-0.00330269	0.00192992	-0.000106717	0.00141121	0.00116015	0.000251863	0.0299028
-7.0049	-0.00684057	0.00119974	-0.00388051	0.00123188	-0.00065055	0.00174525	0.00102386	0.000686687	0.0309056
-6.67134	-0.00764877	0.00249844	-0.00414102	0.000483986	-0.000720412	0.00162273	0.000679202	0.00118424	0.0319969
-6.33777	-0.00786445	0.00311115	-0.00398208	0.00105576	-0.000206007	0.00104936	0.000246695	0.00145495	0.0331529
-6.0042	-0.0073984	0.00291166	-0.00332941	0.0017876	0.000852597	0.00044779	-9.12072e-05	0.0014137	0.034335
-5.67064	-0.00620754	0.00217009	-0.00213916	0.00206794	0.00227338	0.00103151	-0.000147623	0.00110037	0.0355135
-5.33707	-0.00428265	0.00185522	-0.000401027	0.00179544	0.00378236	0.00165388	0.000204699	0.000732896	0.0366498
-5.0035	-0.0016415	0.00261748	0.00185514	0.00111169	0.0050907	0.00177374	0.000983293	0.000751102	0.037717
-4.66994	0.00166558	0.0033771	0.00454887	0.000816444	0.0059756	0.00127696	0.00207663	0.00105371	0.038687
-4.33637	0.0055362	0.00340759	0.00753714	0.00159171	0.00633944	0.000257544	0.00326302	0.00122702	0.0395415
-4.0028	0.00978792	0.00253918	0.0106063	0.0023063	0.00622755	0.0010244	0.0042632	0.00115815	0.0402696
-3.66924	0.0141333	0.00107015	0.013474	0.00253483	0.00579765	0.00221022	0.00481126	0.000902983	0.0408655
-3.33567	0.0181716	0.0013516	0.0158059	0.00220584	0.00524914	0.00296199	0.0047224	0.000611746	0.0413367
-3.0021	0.0214096	0.00292045	0.0172493	0.00153662	0.00473431	0.00305948	0.00393676	0.000491668	0.041691
-2.66853	0.0233155	0.00381182	0.0174802	0.00126064	0.00428066	0.00247092	0.00252619	0.000688445	0.0419517
-2.33497	0.023402	0.00365949	0.0162575	0.00182937	0.00375249	0.00136802	0.000662791	0.00115496	0.0421375
-2.0014	0.0213247	0.00255404	0.0134735	0.00237631	0.00286901	0.000271592	-0.00143938	0.00179028	0.0422796
-1.66783	0.0169741	0.0016827	0.00918921	0.0024095	0.00127987	0.00119509	-0.00358884	0.00241898	0.0424019
-1.33427	0.0105381	0.00316714	0.00364811	0.00183449	-0.00131898	0.00192019	-0.00566485	0.00281687	0.0425322
-1.0007	0.00251699	0.00511346	-0.00273836	0.000838562	-0.0050607	0.00209431	-0.0076318	0.00279032	0.0426903
-0.667134	-0.00631861	0.00633279	-0.00943045	0.00075121	-0.00981088	0.00184018	-0.00951416	0.00225061	0.0428899
-0.333567	-0.0150238	0.00642612	-0.0158194	0.00175646	-0.0151306	0.0015772	-0.0113402	0.00126401	0.0431385
0	-0.0226127	0.00538489	-0.0212965	0.00235422	-0.0203166	0.0017047	-0.0130746	0.000364427	0.0434296
0.333567	-0.0282047	0.00355613	-0.0253211	0.00228685	-0.024515	0.00194877	-0.0145662	0.00137813	0.0437549
0.667134	-0.031156	0.0017618	-0.0274782	0.00157282	-0.0268857	0.00189412	-0.0155335	0.00231264	0.0440899
1.0007	-0.031151	0.00190504	-0.02752	0.000708871	-0.0267788	0.00155045	-0.0156002	0.00274072	0.0444136
1.33427	-0.0282384	0.00296697	-0.0253877	0.00145492	-0.0238815	0.00159204	-0.0143782	0.00259641	0.0446921
1.66783	-0.0228079	0.00335464	-0.0212158	0.00255874	-0.0182984	0.00247114	-0.0115773	0.00202524	0.0448984
2.0014	-0.0155166	0.00294456	-0.0153188	0.00314109	-0.0105484	0.00352739	-0.00711364	0.00144064	0.045
2.33497	-0.00718237	0.00211134	-0.00816611	0.00296406	-0.00147706	0.00424844	-0.00118217	0.00144905	0.044971
2.66853	0.00133365	0.00163462	-0.000344899	0.00204056	0.00789127	0.00440487	0.00572923	0.00189233	0.0447888
3.0021	0.00923379	0.00186747	0.00748652	0.0008259	0.0165277	0.00397471	0.0128953	0.00228498	0.0444345
3.33567	0.0158643	0.0019721	0.0146534	0.00166369	0.0235594	0.00310213	0.0194689	0.00260787	0.0439001
3.66924	0.020762	0.00143488	0.0205253	0.00323265	0.0283846	0.00203478	0.02463	0.00302387	0.0431778
4.0028	0.0236674	0.000252784	0.0245786	0.00435134	0.0307237	0.00106166	0.0277342	0.0035107	0.0422752
4.33637	0.0245123	0.00133349	0.0264542	0.00472517	0.030606	0.00057592	0.0284242	0.00381051	0.0411979
4.66994	0.0233905	0.00290024	0.0260013	0.00428015	0.0283067	0.000755808	0.0266798	0.00365312	0.0399667
5.0035	0.0205233	0.00406955	0.0233015	0.00315521	0.024259	0.000971937	0.0227984	0.00293224	0.038601
5.33707	0.016227	0.00457227	0.0186633	0.00179483	0.0189667	0.00107846	0.0173145	0.00182104	0.0371302
5.67064	0.0108852	0.00433981	0.0125891	0.00160637	0.0129357	0.0011242	0.0108849	0.00123952	0.0355839
6.0042	0.00492607	0.00354185	0.00571514	0.00281893	0.00663421	0.00117129	0.00416966	0.00215466	0.0339935
6.33777	-0.00119813	0.0026234	-0.00126641	0.00389335	0.000478303	0.00127707	-0.00226154	0.00315226	0.0323918
6.67134	-0.00703269	0.00229548	-0.00769006	0.00438448	-0.00516785	0.00143032	-0.00798034	0.00360505	0.0308038
7.0049	-0.0121461	0.00272914	-0.0129929	0.00420965	-0.00999026	0.00151801	-0.0127048	0.00340368	0.0292554
7.33847	-0.0161595	0.00324546	-0.0167713	0.00346097	-0.0137316	0.00140508	-0.0162703	0.00271196	0.027757
7.67204	-0.0187791	0.00342995	-0.0188125	0.00235306	-0.016209	0.00103853	-0.0185875	0.00197041	0.0263188
8.0056	-0.0198258	0.00321809	-0.0190984	0.00118567	-0.0173383	0.000607003	-0.0196084	0.00179844	0.0249326
8.33917	-0.0192585	0.00270404	-0.017785	0.00050743	-0.0171541	0.000852177	-0.0193166	0.00211229	0.0235894
8.67274	-0.0171862	0.00202547	-0.0151656	0.000835131	-0.0158145	0.00146831	-0.0177433	0.0022746	0.0222671
9.0063	-0.0138622	0.00129132	-0.0116235	0.000990369	-0.0135842	0.00187826	-0.0150014	0.0020454	0.0209434
9.33987	-0.00966208	0.000563819	-0.00758359	0.000724513	-0.0107939	0.00188978	-0.0113173	0.00156967	0.0195935
9.67344	-0.00504271	0.00029668	-0.00346687	0.000183407	-0.00778544	0.00147527	-0.00704167	0.00131974	0.0181933
10.007	-0.00048739	0.000961147	0.000349665	0.000666328	-0.0048558	0.000758944	-0.00262499	0.00159233	0.0167271
10.3406	0.00355637	0.0016136	0.00356577	0.00137383	-0.00221371	0.000381033	0.00144456	0.00192862	0.0151796
10.6741	0.00673756	0.00215978	0.00598306	0.00189804	3.93377e-05	0.00104812	0.00472823	0.00195932	0.013551
11.0077	0.00885025	0.00255085	0.00752073	0.00216086	0.00190011	0.00156843	0.00692645	0.00161057	0.0118413
11.3413	0.00986009	0.00275536	0.0082192	0.00216982	0.0034315	0.00179098	0.00794466	0.000995851	0.0100676
11.6748	0.00990173	0.00275717	0.00822861	0.00198577	0.00471859	0.00178954	0.00791324	0.0004767	0.00824935
12.0084	0.00924514	0.00255659	0.00778049	0.00167501	0.00582701	0.00170931	0.00715201	0.000761968	0.0064236
12.342	0.00823524	0.00217999	0.00714389	0.00127695	0.00677631	0.00160135	0.00608574	0.00116437	0.00464947
12.6755	0.00721576	0.001693	0.00657144	0.000822488	0.00753445	0.00135285	0.00513204	0.00130352	0.00305822
13.0091	0.00645308	0.0012063	0.00624489	0.000448875	0.00803276	0.00083019	0.00459186	0.00117064	0.00207413
13.3427	0.00607721	0.000855745	0.00623229	0.000573838	0.00819337	0.000147307	0.00457317	0.000899892	0.00241145
13.6762	0.00605445	0.000699972	0.00646793	0.000920558	0.00795779	0.00100839	0.004969	0.000790894	0.00358686
14.0098	0.00619969	0.000632416	0.00676277	0.00113785	0.00730619	0.00193911	0.0054957	0.00103004	0.00491222
14.3434	0.00622667	0.000604755	0.00684569	0.00117093	0.00626115	0.00257981	0.00578011	0.00135946	0.0061679
14.6769	0.00582516	0.000726028	0.00642846	0.00111587	0.00487637	0.00275806	0.00547016	0.00156646	0.00728491
15.0105	0.00474641	0.000955782	0.00528009	0.00116736	0.00321689	0.00243356	0.00433761	0.00157376	0.00822608
15.3441	0.00287565	0.00109908	0.0032932	0.00138227	0.00134062	0.00171947	0.00234442	0.00138604	0.00897764
15.6776	0.000273125	0.00101357	0.000525349	0.00158869	-0.000709637	0.000883576	-0.000343811	0.00108235	0.00953324
16.0112	-0.00282686	0.000715368	-0.00279551	0.00161172	-0.0028988	0.000523375	-0.00339852	0.000825861	0.00989606
16.3448	-0.00605847	0.00072138	-0.00630399	0.00138065	-0.00517855	0.000797672	-0.00640813	0.000785552	0.0100803
16.6783	-0.00899722	0.00141385	-0.00956139	0.000937937	-0.00746075	0.000841555	-0.00897238	0.000869714	0.0101026
17.0119	-0.0112443	0.00222659	-0.012136	0.000492101	-0.00959694	0.000699205	-0.0107838	0.000870698	0.00999436
17.3455	-0.012501	0.00283991	-0.0136812	0.000612174	-0.0113752	0.00104371	-0.0116753	0.000715146	0.0097843
17.679	-0.0126163	0.00307146	-0.0139933	0.00100965	-0.0125413	0.00178495	-0.0116254	0.000454803	0.00951474
18.0126	-0.0115985	0.00284036	-0.0130394	0.0012471	-0.0128423	0.00240522	-0.0107256	0.00026171	0.0092207
18.3462	-0.00959282	0.00217558	-0.0109498	0.00123726	-0.0120855	0.00261292	-0.0091286	0.000302867	0.00894199
18.6797	-0.00683645	0.00120741	-0.0079836	0.0009884	-0.0101961	0.00227573	-0.0069957	0.000341943	0.00870479
19.0133	-0.00360659	0.000223305	-0.0044764	0.000567706	-0.0072586	0.00141855	-0.00446497	0.000362311	0.00852577
19.3469	-0.000178002	0.000932144	-0.000786255	0.000284472	-0.00352742	0.000335486	-0.0016477	0.000604642	0.00840423
19.6804	0.00320073	0.00167088	0.00275153	0.000745123	0.000598534	0.00128572	0.00134908	0.00099579	0.00832211
20.014	0.00631073	0.00206077	0.00585388	0.00129202	0.00463539	0.00253261	0.00438767	0.00133082	0.00825281
20.3476	0.00895354	0.00208669	0.00830343	0.00172156	0.00809537	0.00345515	0.00727158	0.00146915	0.00815734
20.6811	0.0109412	0.0018187	0.00995091	0.00194623	0.0105722	0.00391678	0.00974143	0.00135795	0.00800394
21.0147	0.0120976	0.0013812	0.0107134	0.00191455	0.011812	0.00389734	0.0115038	0.00106521	0.00775569
21.3483	0.0122786	0.000916501	0.010574	0.00162324	0.0117539	0.00347404	0.0122898	0.000817343	0.0073922
21.6818	0.0114066	0.00055124	0.00958513	0.00112888	0.0105326	0.00278603	0.0119267	0.000851932	0.00689168
22.0154	0.00951116	0.000357151	0.00787263	0.000574505	0.00844347	0.00199263	0.0104022	0.000969208	0.00624922
22.349	0.00675802	0.000278471	0.00563424	0.000459697	0.00587835	0.00124889	0.00789604	0.000881261	0.00546174
22.6825	0.00345094	0.000208399	0.00312684	0.000871262	0.0032482	0.000755056	0.00476528	0.000509078	0.00453721
23.0161	-1.89549e-06	0.000165169	0.000638091	0.00120193	0.000908078	0.000789301	0.00148214	0.00014213	0.00348988
23.3497	-0.00315527	0.000251854	-0.00155528	0.00133298	-0.000899986	0.00112043	-0.0014636	0.000745589	0.00233663
23.6832	-0.00561401	0.000422079	-0.00323499	0.00125546	-0.00207628	0.00142633	-0.00367208	0.00123546	0.00110615
24.0168	-0.00711751	0.000617951	-0.00428258	0.000992942	-0.00266158	0.0016052	-0.00492186	0.00141378	0.000221343
24.3504	-0.00759735	0.000803763	-0.00470225	0.000582752	-0.00280716	0.00161625	-0.00521427	0.00120721	0.00151004
24.6839	-0.00718954	0.0009367	-0.0046162	0.000112798	-0.00272536	0.00144594	-0.00476068	0.000668136	0.00282258
25.0175	-0.00619517	0.000973787	-0.00423099	0.00050257	-0.00263223	0.00110713	-0.00391527	0.000212197	0.00410265
25.3511	-0.00499792	0.000889725	-0.00378157	0.000989157	-0.00269453	0.000639081	-0.00307201	0.000833597	0.00532344
25.6846	-0.00396048	0.00069387	-0.0034672	0.00131048	-0.00299166	0.000144442	-0.00255427	0.0013031	0.00645801
26.0182	-0.00332866	0.000454306	-0.00339675	0.00137251	-0.00349954	0.00049997	-0.00252795	0.00141095	0.00748148
26.3518	-0.00317054	0.000373238	-0.00355903	0.00114465	-0.00409879	0.000998767	-0.00296173	0.00115799	0.008377
26.6853	-0.00336809	0.000557061	-0.0038274	0.000742889	-0.0046049	0.00138781	-0.00364475	0.000774119	0.00912416
27.0189	-0.00366343	0.000769897	-0.00399821	0.000733802	-0.00481358	0.00161676	-0.00425532	0.000834951	0.00971717
27.3525	-0.00374558	0.000898614	-0.00385276	0.0013209	-0.00455172	0.00165791	-0.00446013	0.00124087	0.0101443
27.686	-0.00335153	0.000920432	-0.0032253	0.00190652	-0.00372293	0.00150718	-0.00401523	0.00144774	0.0104101
28.0196	-0.00235171	0.000847889	-0.00205809	0.00223602	-0.00233759	0.00118617	-0.0028404	0.00127469	0.0105156
28.3532	-0.000794635	0.000705443	-0.000427539	0.00222913	-0.000520554	0.000744246	-0.00104681	0.000802836	0.0104743
28.6867	0.00110152	0.000514358	0.00146582	0.00193777	0.00150622	0.000287904	0.00108828	0.000698347	0.0103027
29.0203	0.00300686	0.000305606	0.00334074	0.00155025	0.00346288	0.000372284	0.00319126	0.00136417	0.0100223
29.3539	0.00456874	0.000259024	0.0048999	0.00134444	0.00506511	0.000750794	0.00488564	0.00199154	0.00966435
29.6874	0.00550497	0.000509114	0.00589818	0.00140936	0.00608017	0.00100195	0.00588345	0.00227226	0.0092569
30.021	0.00567419	0.000813475	0.00619651	0.00152043	0.00637348	0.00106759	0.00605031	0.00212186	0.0088408
30.3546	0.0051044	0.00106308	0.00578815	0.00153088	0.00593527	0.000944551	0.00542881	0.00159894	0.00844493
30.6881	0.00397439	0.00119704	0.00479254	0.00151576	0.00488129	0.000673119	0.00421691	0.000878296	0.00810681
31.0217	0.00255679	0.00118336	0.00342088	0.00162528	0.00342751	0.00034037	0.00271043	0.000327301	0.00784256
31.3553	0.0011424	0.00102615	0.00192458	0.00182922	0.00184489	0.000202875	0.0012273	0.000609337	0.00766742
31.6888	-3.04999e-05	0.000766054	0.000541412	0.00193042	0.000404373	0.000388755	3.46208e-05	0.000871371	0.00757164
32.0224	-0.000822307	0.00047061	-0.000547538	0.00177133	-0.000675198	0.000488115	-0.000703594	0.000911622	0.00754165
32.356	-0.0012035	0.000221358	-0.00124131	0.00132892	-0.00126528	0.000432382	-0.000947382	0.000919127	0.00755019
32.6895	-0.00123332	0.000130112	-0.00152119	0.000768188	-0.00134433	0.00031994	-0.000769588	0.00111128	0.00757206
33.0231	-0.00101805	0.000188212	-0.00143572	0.000682608	-0.000991162	0.000472853	-0.000320011	0.0014033	0.00758551
33.3567	-0.000666206	0.000274013	-0.00107656	0.0011316	-0.000358434	0.00083504	0.000222068	0.00158974	0.00757304
33.6902	-0.000256907	0.000389983	-0.000553921	0.00144196	0.000365843	0.00119076	0.000692988	0.00156536	0.00753203
34.0238	0.000169425	0.000494413	2.21453e-05	0.00142824	0.000999104	0.00144207	0.000976534	0.00134326	0.00745928
34.3574	0.00059848	0.000520174	0.000552457	0.00112328	0.00139829	0.00154596	0.00101727	0.00104347	0.00737083
34.691	0.00101676	0.000424735	0.00095286	0.000747429	0.00148099	0.00150258	0.000816304	0.000878067	0.00727389
35.0245	0.00138743	0.000229167	0.0011559	0.000729958	0.0012314	0.00134472	0.00041526	0.000973325	0.00719274
35.3581	0.00164025	0.000233608	0.00111396	0.000981778	0.000692795	0.00112104	-0.000123842	0.00117444	0.00713376
35.6917	0.00168235	0.000520628	0.000805664	0.00107424	-4.91342e-05	0.00088431	-0.000735646	0.00131721	0.00711316
36.0252	0.00142769	0.000759052	0.000244536	0.000893187	-0.000886709	0.000707373	-0.00136139	0.00133282	0.00712429
36.3588	0.000834943	0.00084611	-0.000514233	0.000618287	-0.00170952	0.000704853	-0.00195127	0.00119669	0.00716412
36.6924	-6.11383e-05	0.000741828	-0.00137356	0.000817351	-0.00241949	0.000900208	-0.00246179	0.000912803	0.00721227
37.0259	-0.00113862	0.000464814	-0.00220449	0.00134968	-0.00294059	0.00116411	-0.00285235	0.000546727	0.00725029
37.3595	-0.00220506	0.000155484	-0.00286694	0.0017723	-0.00322384	0.00137167	-0.00308453	0.000414452	0.00725634
37.6931	-0.00304001	0.000414425	-0.00323753	0.0019157	-0.00324893	0.00144271	-0.00312599	0.000735618	0.00720813
38.0266	-0.00345198	0.000739991	-0.00323784	0.00175106	-0.00302361	0.00134065	-0.00295788	0.00105144	0.00709458
38.3602	-0.00333282	0.000911154	-0.00285507	0.00136682	-0.00258154	0.00107637	-0.0025832	0.00117599	0.00689805
38.6938	-0.00269216	0.000886832	-0.00214836	0.000977883	-0.00197826	0.000711301	-0.00203221	0.00106503	0.00662259
39.0273	-0.00166004	0.000693046	-0.00123806	0.000893361	-0.00128509	0.000389148	-0.00136195	0.000769796	0.00625919
39.3609	-0.000455743	0.000442596	-0.000279722	0.00108692	-0.000580422	0.000414647	-0.000648928	0.000494534	0.0058243
39.6945	0.000668671	0.000406802	0.000570491	0.00125136	6.06394e-05	0.000632599	2.40186e-05	0.000604898	0.00531923
40.028	0.00149383	0.000610214	0.0011899	0.0012644	0.000576965	0.000770081	0.000583148	0.000879981	0.004766
40.3616	0.00188806	0.000775618	0.00151389	0.00114313	0.000930128	0.000782838	0.000977643	0.00101816	0.00417662
40.6952	0.00183616	0.00081082	0.00154476	0.000954859	0.00110909	0.000693492	0.00118803	0.000945788	0.00357084
41.0287	0.00143423	0.000722292	0.00134335	0.000757398	0.00112955	0.000549219	0.00122718	0.000689126	0.00296987
41.3623	0.000853507	0.000566775	0.00100698	0.00056565	0.00102802	0.000400159	0.00113392	0.000332166	0.00238554
41.6959	0.000285499	0.000421951	0.000640679	0.000366782	0.000852117	0.000284645	0.000961497	6.72533e-05	0.00184439
42.0294	-0.00011422	0.000334004	0.000330484	0.000164156	0.000649655	0.000223519	0.000764221	0.000300989	0.00134919
42.363	-0.000266448	0.000267224	0.000125746	7.45629e-05	0.000459312	0.000218785	0.000585861	0.000417062	0.000927563
42.6966	-0.000181987	0.000168366	3.44267e-05	0.000183972	0.000305077	0.000252272	0.000452519	0.000389143	0.000580756
43.0301	5.36867e-05	8.59243e-05	3.08074e-05	0.000232524	0.000195365	0.00029898	0.000371101	0.00027114	0.00035242
43.3637	0.000317508	0.000194635	7.14636e-05	0.000216387	0.000126262	0.000339212	0.000332826	0.000185724	0.000278677
43.6973	0.000494102	0.000313303	0.000113306	0.000201381	8.7143e-05	0.000358236	0.000319959	0.000236181	0.000334012
44.0308	0.000513968	0.000359491	0.000127698	0.000243287	6.6462e-05	0.000343773	0.000313336	0.000294006	0.000389506
44.3644	0.000372712	0.000316942	0.000106787	0.000288146	5.58189e-05	0.000287407	0.000298499	0.000287858	0.000424364
44.698	0.000126495	0.000212037	6.1309e-05	0.000275367	5.13407e-05	0.000191139	0.000269032	0.00023285	0.000417286
45.0315	-0.000132895	0.000144168	1.21436e-05	0.000192459	5.25818e-05	8.555e-05	0.000226765	0.00018137	0.000392695
45.3651	-0.00031338	0.000209158	-2.02805e-05	7.19051e-05	6.00648e-05	0.000111021	0.000179442	0.000167679	0.000351631
45.6987	-0.000355548	0.000268731	-2.44788e-05	9.02572e-05	7.29463e-05	0.000195533	0.000137059	0.000155032	0.00030895
46.0322	-0.000252045	0.000247578	-1.43947e-06	0.000171897	8.79951e-05	0.000225112	0.000108156	0.000108086	0.000287359
46.3658	-4.755e-05	0.000142392	3.74045e-05	0.000188659	0.000100304	0.000178879	9.71312e-05	5.9487e-05	0.000270296
46.6994	0.000179533	5.07918e-05	7.61324e-05	0.000152192	0.000105266	7.03937e-05	0.000103122	0.000116323	0.000279601
47.0329	0.000346308	0.000196971	0.00010127	0.000146597	0.000100732	8.92787e-05	0.000120489	0.000186896	0.000284015
47.3665	0.000394826	0.000307393	0.00010672	0.000214888	8.81929e-05	0.000213882	0.000140551	0.000216543	0.000279339
47.7001	0.000311473	0.000328084	9.48904e-05	0.000267638	7.2278e-05	0.000277994	0.000153995	0.000196911	0.000277247
48.0336	0.000130012	0.000253028	7.4005e-05	0.000251026	5.86997e-05	0.000252081	0.000153331	0.00014181	0.000233377
48.3672	-8.20722e-05	0.000134822	5.32395e-05	0.000159191	5.1518e-05	0.000139599	0.000134853	8.16215e-05	0.000215696
48.7008	-0.00024852	0.000171384	3.81415e-05	2.74312e-05	5.10153e-05	2.62109e-05	9.96939e-05	5.78129e-05	0.000153259
