# Supplementary material for: Dynamic optical response of solids following 1-fs-scale photoinjection
Source: Nature. 2023 May 24;618(7964):276–80. doi: 10.1038/s41586-023-05986-w (PMC10247381; doi:10.1038/s41586-023-05986-w)
Supplement: Supplementary file 4 — Source Data Fig. 4 [file 41586_2023_5986_MOESM4_ESM.xlsx]

## Sheet: Figure 4a
Amplitude decrease								Envelope			Zero-crossing shift
measurement			Drude-Lorentz		Im[n]						Measurement			Drude-Lorentz			Re[n]
t - τ (fs)	Mean (%)	Standard deviation (%)	t - τ (fs)		t - τ (fs)			t (fs)			t - τ (fs)	Mean (attoseconds)	Standard deviation (attoseconds)	t - τ (fs)		t - τ (fs)
15.1329	33.4036	2.04707	15.1329	33.5349	-10	0		-12.0084	1.42283		14.6931	-556.37	66.0008	14.6931	-613.664	-10	3.44571
14.4658	31.0183	3.28118	14.4658	35.7021	-9.5	0		-11.9531	1.38337		14.026	-677.928	64.8238	14.026	-682.629	-9.5	3.44571
13.7986	35.4267	3.81784	13.7986	30.9785	-9	0		-11.8977	1.34925		13.3588	-659.836	52.7269	13.3588	-628.832	-9	3.44571
13.1315	26.6762	2.14274	13.1315	34.8912	-8.5	0		-11.8424	1.32102		12.6917	-637.85	24.4374	12.6917	-667.974	-8.5	3.44571
12.4644	32.1518	6.39209	12.4644	35.3496	-8	0		-11.7871	1.2992		12.0246	-629.693	62.0137	12.0246	-613.991	-8	3.44571
11.7972	29.718	2.68079	11.7972	34.3033	-7.5	0		-11.7317	1.28426		11.3574	-567.594	21.8533	11.3574	-666.654	-7.5	3.44571
11.1301	31.5403	6.37964	11.1301	36.5189	-7	0		-11.6764	1.27658		10.6903	-632.92	56.4526	10.6903	-629.511	-7	3.44571
10.463	27.5022	4.82309	10.463	34.6778	-6.5	0		-11.621	1.27649		10.0232	-599.965	33.6646	10.0232	-634.257	-6.5	3.44571
9.79582	31.489	0.883981	9.79582	37.8417	-6	0		-11.5657	1.28419		9.35604	-618.612	145.348	9.35604	-633.508	-6	3.44571
9.12869	32.1164	1.10586	9.12869	37.5532	-5.5	0		-11.5104	1.29982		8.68891	-552.09	48.4048	8.68891	-581.982	-5.5	3.44571
8.46155	31.7366	3.9871	8.46155	36.3663	-5	0		-11.455	1.32344		8.02178	-668.323	15.8261	8.02178	-637.817	-5	3.44571
7.79442	28.0308	3.75249	7.79442	35.6154	-4.5	0		-11.3997	1.35505		7.35464	-647.085	35.1786	7.35464	-646.147	-4.5	3.44571
7.12729	26.477	5.93905	7.12729	32.8233	-4	0		-11.3443	1.39461		6.68751	-664.808	74.0142	6.68751	-610.068	-4	3.44571
6.46015	26.9504	4.88389	6.46015	32.245	-3.5	0		-11.289	1.44206		6.02037	-605.913	27.9181	6.02037	-616.824	-3.5	3.44571
5.79302	27.9386	1.44493	5.79302	29.9842	-3	0		-11.2337	1.49733		5.35324	-525.921	49.6676	5.35324	-594.592	-3	3.44571
5.12589	33.1845	6.8119	5.12589	32.2266	-2.5	0		-11.1783	1.56039		4.68611	-514.027	67.308	4.68611	-649.158	-2.5	3.44571
4.45875	32.2179	3.33884	4.45875	35.5312	-2	0		-11.123	1.6312		4.01897	-477.863	48.9812	4.01897	-611.643	-2	3.44571
3.79162	35.1795	0.784477	3.79162	35.916	-1.5	0		-11.0677	1.70973		3.35184	-471.457	53.4303	3.35184	-599.799	-1.5	3.44571
3.12448	37.1883	3.06679	3.12448	39.8015	-1	0		-11.0123	1.79597		2.68471	-421.61	48.952	2.68471	-518.633	-1	3.44571
2.45735	33.5311	4.66852	2.45735	42.5249	-0.5	0		-10.957	1.88987		2.01757	-326.421	13.2057	2.01757	-339.76	-0.5	3.44571
1.79022	33.6697	3.45596	1.79022	40.7635	0	0.0598441		-10.9016	1.99129		1.35044	-275.231	24.0328	1.35044	-198.646	0	3.44623
1.12308	35.66	1.89469	1.12308	32.9635	0.3	0.322075		-10.8463	2.10002		0.683305	-134.369	69.1081	0.683305	-36.3631	0.3	3.41433
0.455949	29.587	4.64822	0.455949	11.8863	0.6	0.542853		-10.791	2.21569		0.0161718	-56.1072	50.172	0.0161718	5.17958	0.6	3.34518
-0.211184	24.7044	1.36839	-0.211184	-0.0103604	0.9	0.721563		-10.7356	2.33775		-0.650962	-27.2156	32.0388	-0.650962	3.19744e-11	0.9	3.24857
-0.878318	21.988	1.73464	-0.878318	-0.0555931	1.2	0.858418		-10.6803	2.46545		-1.3181	25.4672	15.8565	-1.3181	2.84217e-11	1.2	3.13404
-1.54545	18.0552	3.11437	-1.54545	0.0316751	1.5	0.954741		-10.6249	2.5978		-1.98523	83.0045	42.1536	-1.98523	3.19744e-11	1.5	3.01081
-2.21259	16.0783	4.54931	-2.21259	0	1.8	1.01322		-10.5696	2.73359		-2.65236	71.9545	49.942	-2.65236	2.84217e-11	1.8	2.88762
-2.87972	10.9597	2.06955	-2.87972	2.66454e-13	2.3	1.03891		-10.5143	2.87139		-3.3195	60.8176	45.4541	-3.3195	3.19744e-11	2.3	2.7035
-3.54685	8.73108	0.658412	-3.54685	4.996e-13	2.8	1.00144		-10.4589	3.00962		-3.98663	52.0417	24.4023	-3.98663	3.19744e-11	2.8	2.56877
-4.21399	4.90454	1.43185	-4.21399	6.66134e-14	3.3	0.937454		-10.4036	3.14655		-4.65376	68.6481	14.1476	-4.65376	2.84217e-11	3.3	2.49372
-4.88112	1.37231	0.537141	-4.88112	5.10703e-13	3.8	0.879001		-10.3483	3.28039		-5.3209	46.0421	0.505835	-5.3209	3.19744e-11	3.8	2.46821
-5.54825	-1.19411	1.24317	-5.54825	4.21885e-13	4.3	0.84174		-10.2929	3.40937		-5.98803	41.8804	16.1484	-5.98803	2.84217e-11	4.3	2.47034
-6.21539	-1.3312	3.66811	-6.21539	3.44169e-13	4.8	0.82447		-10.2376	3.53183		-6.65516	-0.98198	37.14	-6.65516	3.19744e-11	4.8	2.48086
-6.88252	-3.5291	2.71934	-6.88252	3.55271e-13	5.3	0.818592		-10.1822	3.64626		-7.3223	8.83271	19.5802	-7.3223	3.19744e-11	5.3	2.49105
-7.54965	-1.3833	1.71902	-7.54965	2.55351e-13	5.8	0.81752		-10.1269	3.75139		-7.98943	-16.6481	30.1323	-7.98943	3.55271e-11	5.8	2.50144
-8.21679	1.26509	1.50514	-8.21679	1.88738e-13	6.3	0.820981		-10.0716	3.84625		-8.65657	-5.0985	20.4671	-8.65657	3.19744e-11	6.3	2.51558
-8.88392	-0.352213	4.61276	-8.88392	4.55191e-13	6.8	0.833467		-10.0162	3.93018		-9.3237	-27.9404	25.9794	-9.3237	3.19744e-11	6.8	2.53369
-9.55106	-0.52108	3.85773	-9.55106	4.66294e-13	7.3	0.858967		-9.96089	4.00285		-9.99083	-33.7425	10.1518	-9.99083	3.19744e-11	7.3	2.5504
-10.2182	-2.49951	2.86284	-10.2182	4.55191e-13	7.8	0.896337		-9.90555	4.06427		-10.658	-44.8744	39.546	-10.658	3.19744e-11	7.8	2.55734
-10.8853	1.02278	1.53374	-10.8853	3.44169e-13	8.3	0.938405		-9.85021	4.11472		-11.3251	1.5326	61.7162	-11.3251	3.19744e-11	8.3	2.54815
-11.5525	-0.417684	0.828842	-11.5525	4.77396e-13	8.8	0.97496		-9.79487	4.1547		-11.9922	-1.08193	24.3843	-11.9922	2.84217e-11	8.8	2.52223
-12.2196	-0.241407	3.35594	-12.2196	4.10783e-13	9.3	0.997271		-9.73954	4.18487							9.3	2.48582
					9.8	1.00241		-9.6842	4.20595							9.8	2.44972
					10.5692	0.990051		-9.62886	4.21865							10.5692	2.41694
					11.3385	0.987631		-9.57352	4.22358							11.3385	2.41385
					12.1077	1.01391		-9.51818	4.2212							12.1077	2.40929
					12.8769	1.04773		-9.46285	4.21172							12.8769	2.37604
					13.6462	1.05698		-9.40751	4.19515							13.6462	2.32317
					14.4154	1.03782		-9.35217	4.17121							14.4154	2.28387
					15.1846	1.02019		-9.29683	4.13944							15.1846	2.27388
								-9.24149	4.09918
								-9.18615	4.04966
								-9.13082	3.99012
								-9.07548	3.91984
								-9.02014	3.83828
								-8.9648	3.74514
								-8.90946	3.64046
								-8.85412	3.52464
								-8.79879	3.39848
								-8.74345	3.26322
								-8.68811	3.12043
								-8.63277	2.97206
								-8.57743	2.82028
								-8.52209	2.66747
								-8.46676	2.51604
								-8.41142	2.36841
								-8.35608	2.22686
								-8.30074	2.09349
								-8.2454	1.97011
								-8.19006	1.85824
								-8.13473	1.75908
								-8.07939	1.67352
								-8.02405	1.60219
								-7.96871	1.5455
								-7.91337	1.50369
								-7.85804	1.47697
								-7.8027	1.46554
								-7.74736	1.46968
								-7.69202	1.48979
								-7.63668	1.52645
								-7.58134	1.58038
								-7.52601	1.65245
								-7.47067	1.74361
								-7.41533	1.85484
								-7.35999	1.98703
								-7.30465	2.14091
								-7.24931	2.31694
								-7.19398	2.51524
								-7.13864	2.73555
								-7.0833	2.97716
								-7.02796	3.23894
								-6.97262	3.51941
								-6.91728	3.81679
								-6.86195	4.1291
								-6.80661	4.45433
								-6.75127	4.79052
								-6.69593	5.13594
								-6.64059	5.48912
								-6.58525	5.849
								-6.52992	6.21489
								-6.47458	6.58646
								-6.41924	6.96368
								-6.3639	7.34666
								-6.30856	7.73548
								-6.25323	8.13005
								-6.19789	8.52986
								-6.14255	8.93384
								-6.08721	9.34024
								-6.03187	9.74648
								-5.97653	10.1492
								-5.9212	10.5443
								-5.86586	10.927
								-5.81052	11.2923
								-5.75518	11.6347
								-5.69984	11.9492
								-5.6445	12.2311
								-5.58917	12.4762
								-5.53383	12.6815
								-5.47849	12.845
								-5.42315	12.9659
								-5.36781	13.0445
								-5.31247	13.0824
								-5.25714	13.0818
								-5.2018	13.0458
								-5.14646	12.9775
								-5.09112	12.8805
								-5.03578	12.7576
								-4.98044	12.6116
								-4.92511	12.4441
								-4.86977	12.2562
								-4.81443	12.048
								-4.75909	11.819
								-4.70375	11.5678
								-4.64842	11.293
								-4.59308	10.9929
								-4.53774	10.6659
								-4.4824	10.311
								-4.42706	9.92781
								-4.37172	9.51678
								-4.31639	9.07928
								-4.26105	8.61758
								-4.20571	8.13482
								-4.15037	7.63486
								-4.09503	7.12205
								-4.03969	6.60107
								-3.98436	6.07668
								-3.92902	5.5535
								-3.87368	5.03589
								-3.81834	4.52783
								-3.763	4.03285
								-3.70766	3.55406
								-3.65233	3.09423
								-3.59699	2.65585
								-3.54165	2.24129
								-3.48631	1.85291
								-3.43097	1.4932
								-3.37563	1.16484
								-3.3203	0.870766
								-3.26496	0.614171
								-3.20962	0.398476
								-3.15428	0.22725
								-3.09894	0.104123
								-3.04361	0.0326743
								-2.98827	0.0163256
								-2.93293	0.0582473
								-2.87759	0.161284
								-2.82225	0.327909
								-2.76691	0.560194
								-2.71158	0.859816
								-2.65624	1.22806
								-2.6009	1.66585
								-2.54556	2.17372
								-2.49022	2.75187
								-2.43488	3.40009
								-2.37955	4.11775
								-2.32421	4.90374
								-2.26887	5.75641
								-2.21353	6.67352
								-2.15819	7.6522
								-2.10285	8.68895
								-2.04752	9.77971
								-1.99218	10.9199
								-1.93684	12.1045
								-1.8815	13.3284
								-1.82616	14.5863
								-1.77082	15.8733
								-1.71549	17.1845
								-1.66015	18.5157
								-1.60481	19.8632
								-1.54947	21.2238
								-1.49413	22.5945
								-1.4388	23.9729
								-1.38346	25.3565
								-1.32812	26.7424
								-1.27278	28.1274
								-1.21744	29.5075
								-1.1621	30.8776
								-1.10677	32.2318
								-1.05143	33.5629
								-0.996089	34.8629
								-0.940751	36.1233
								-0.885412	37.335
								-0.830074	38.4894
								-0.774736	39.5784
								-0.719398	40.595
								-0.664059	41.5339
								-0.608721	42.3916
								-0.553383	43.1666
								-0.498044	43.8595
								-0.442706	44.4725
								-0.387368	45.0096
								-0.33203	45.4755
								-0.276691	45.8754
								-0.221353	46.2142
								-0.166015	46.4955
								-0.110677	46.722
								-0.0553383	46.8939
								0	47.0095
								0.0553383	47.065
								0.110677	47.0543
								0.166015	46.97
								0.221353	46.8036
								0.276691	46.5463
								0.33203	46.1901
								0.387368	45.7281
								0.442706	45.1556
								0.498044	44.4704
								0.553383	43.6734
								0.608721	42.7689
								0.664059	41.764
								0.719398	40.6688
								0.774736	39.4956
								0.830074	38.2583
								0.885412	36.9718
								0.940751	35.6508
								0.996089	34.3095
								1.05143	32.9607
								1.10677	31.6152
								1.1621	30.2816
								1.21744	28.9663
								1.27278	27.6732
								1.32812	26.4045
								1.38346	25.1605
								1.4388	23.9405
								1.49413	22.743
								1.54947	21.5667
								1.60481	20.4105
								1.66015	19.2741
								1.71549	18.1581
								1.77082	17.0641
								1.82616	15.9951
								1.8815	14.9546
								1.93684	13.9468
								1.99218	12.9764
								2.04752	12.0479
								2.10285	11.1655
								2.15819	10.3326
								2.21353	9.55208
								2.26887	8.82542
								2.32421	8.15328
								2.37955	7.53524
								2.43488	6.97002
								2.49022	6.45561
								2.54556	5.98949
								2.6009	5.56886
								2.65624	5.19083
								2.71158	4.85256
								2.76691	4.55145
								2.82225	4.28514
								2.87759	4.05155
								2.93293	3.84887
								2.98827	3.67545
								3.04361	3.52974
								3.09894	3.41021
								3.15428	3.31521
								3.20962	3.24297
								3.26496	3.1915
								3.3203	3.15866
								3.37563	3.14215
								3.43097	3.13957
								3.48631	3.14854
								3.54165	3.16677
								3.59699	3.19215
								3.65233	3.22285
								3.70766	3.25736
								3.763	3.29452
								3.81834	3.33354
								3.87368	3.37393
								3.92902	3.41545
								3.98436	3.45803
								4.03969	3.50166
								4.09503	3.54631
								4.15037	3.59183
								4.20571	3.63787
								4.26105	3.68384
								4.31639	3.72889
								4.37172	3.77194
								4.42706	3.8117
								4.4824	3.84674
								4.53774	3.87558
								4.59308	3.89681
								4.64842	3.90913
								4.70375	3.9115
								4.75909	3.90317
								4.81443	3.88379
								4.86977	3.85337
								4.92511	3.81236
								4.98044	3.76155
								5.03578	3.70209
								5.09112	3.63539
								5.14646	3.56307
								5.2018	3.48683
								5.25714	3.40841
								5.31247	3.32945
								5.36781	3.25149
								5.42315	3.17584
								5.47849	3.10357
								5.53383	3.03548
								5.58917	2.97209
								5.6445	2.91361
								5.69984	2.86003
								5.75518	2.81109
								5.81052	2.76635
								5.86586	2.72522
								5.9212	2.68703
								5.97653	2.65104
								6.03187	2.61655
								6.08721	2.58285
								6.14255	2.54934
								6.19789	2.51552
								6.25323	2.48098
								6.30856	2.44549
								6.3639	2.40892
								6.41924	2.37129
								6.47458	2.33274
								6.52992	2.29355
								6.58525	2.25404
								6.64059	2.21463
								6.69593	2.17577
								6.75127	2.13791
								6.80661	2.10149
								6.86195	2.06689
								6.91728	2.0344
								6.97262	2.00424
								7.02796	1.97649
								7.0833	1.95113
								7.13864	1.92797
								7.19398	1.90674
								7.24931	1.88704
								7.30465	1.86837
								7.35999	1.85019
								7.41533	1.8319
								7.47067	1.81289
								7.52601	1.7926
								7.58134	1.77052
								7.63668	1.74621
								7.69202	1.71935
								7.74736	1.68974
								7.8027	1.65731
								7.85804	1.62212
								7.91337	1.58436
								7.96871	1.54431
								8.02405	1.50235
								8.07939	1.45891
								8.13473	1.41446
								8.19006	1.36947
								8.2454	1.32439
								8.30074	1.27961
								8.35608	1.23548
								8.41142	1.19225
								8.46676	1.1501
								8.52209	1.10913
								8.57743	1.06936
								8.63277	1.03072
								8.68811	0.993139
								8.74345	0.956471
								8.79879	0.920577
								8.85412	0.88532
								8.90946	0.850582
								8.9648	0.816286
								9.02014	0.782389
								9.07548	0.748908
								9.13082	0.7159
								9.18615	0.683473
								9.24149	0.651768
								9.29683	0.620957
								9.35217	0.591223
								9.40751	0.562754
								9.46285	0.535719
								9.51818	0.510272
								9.57352	0.486525
								9.62886	0.464556
								9.6842	0.444393
								9.73954	0.42602
								9.79487	0.409376
								9.85021	0.39436
								9.90555	0.380837
								9.96089	0.368648
								10.0162	0.357618
								10.0716	0.347566
								10.1269	0.338313
								10.1822	0.329691
								10.2376	0.321551
								10.2929	0.313762
								10.3483	0.306226
								10.4036	0.298864
								10.4589	0.291627
								10.5143	0.284489
								10.5696	0.277446
								10.6249	0.270506
								10.6803	0.263692
								10.7356	0.25703
								10.791	0.250549
								10.8463	0.244275
								10.9016	0.238227
								10.957	0.232413
								11.0123	0.226836
								11.0677	0.221481
								11.123	0.216328
								11.1783	0.211345
								11.2337	0.206494
								11.289	0.201732
								11.3443	0.197013
								11.3997	0.192292
								11.455	0.187528
								11.5104	0.182685
								11.5657	0.177731
								11.621	0.172646
								11.6764	0.167416
								11.7317	0.162039
								11.7871	0.156516
								11.8424	0.150862
								11.8977	0.145093
								11.9531	0.139234
								12.0084	0.133312
								12.0637	0.127359
								12.1191	0.121404
								12.1744	0.115479
								12.2298	0.109614
								12.2851	0.103839
								12.3404	0.0981783
								12.3958	0.0926567
								12.4511	0.0872949
								12.5065	0.0821105
								12.5618	0.0771193
								12.6171	0.0723333
								12.6725	0.0677637
								12.7278	0.0634176
								12.7831	0.0593022
								12.8385	0.0554209
								12.8938	0.0517774
								12.9492	0.0483719
								13.0045	0.0452052
								13.0598	0.0422751
								13.1152	0.0395794
								13.1705	0.037114
								13.2258	0.0348741
								13.2812	0.0328538
								13.3365	0.0310461
								13.3919	0.0294434
								13.4472	0.028037
								13.5025	0.0268178
								13.5579	0.0257753
								13.6132	0.0248994
								13.6686	0.0241783
								13.7239	0.0236008
								13.7792	0.0231542
								13.8346	0.0228265
								13.8899	0.0226043
								13.9452	0.0224753
								14.0006	0.022426
								14.0559	0.022444
								14.1113	0.0225165
								14.1666	0.0226311
								14.2219	0.022776
								14.2773	0.0229398
								14.3326	0.0231119
								14.388	0.0232818
								14.4433	0.0234406
								14.4986	0.0235791
								14.554	0.0236898
								14.6093	0.0237647
								14.6646	0.0237982
								14.72	0.0237837
								14.7753	0.023717
								14.8307	0.0235932
								14.886	0.0234096
								14.9413	0.0231635
								14.9967	0.0228538

## Sheet: Figure 4b
Amplitude decrease								Envelope			Zero-crossing shift
measurement			Drude-Lorentz		Im[n]						Measurement			Drude-Lorentz			Re[n]
t - τ (fs)	Mean (%)	Standard deviation (%)	t - τ (fs)		t - τ (fs)			t (fs)			t - τ (fs)	Mean (attoseconds)	Standard deviation (attoseconds)	t - τ (fs)		t - τ (fs)
14.9749	3.05228	0.268533	14.9749	2.71238	-10	0		-12.0084	0.14077		14.6586	-37.6619	3.4283	14.6586	-43.3315	-10	1.43436
14.2751	3.06941	0.359513	14.2751	2.71214	-9.5	0		-11.9531	0.136866		13.9587	-51.3999	5.36363	13.9587	-42.5037	-9.5	1.43436
13.5753	2.94001	0.366046	13.5753	2.6131	-9	0		-11.8977	0.13349		13.2589	-50.3539	4.80912	13.2589	-43.7739	-9	1.43436
12.8756	3.14479	0.400079	12.8756	2.66443	-8.5	0		-11.8424	0.130697		12.559	-41.1979	2.84417	12.559	-42.0195	-8.5	1.43436
12.1758	2.72566	0.833896	12.1758	2.6531	-8	0		-11.7871	0.128538		11.8593	-43.8846	6.2818	11.8593	-40.7622	-8	1.43436
11.4761	2.37597	0.327427	11.4761	2.57139	-7.5	0		-11.7317	0.12706		11.1595	-49.0292	8.33788	11.1595	-39.6453	-7.5	1.43436
10.7764	3.03761	0.220789	10.7764	2.47357	-7	0		-11.6764	0.1263		10.4598	-57.1823	7.1698	10.4598	-41.452	-7	1.43436
10.0766	2.5448	0.190108	10.0766	2.21947	-6.5	0		-11.621	0.126291		9.76003	-49.9003	3.57608	9.76003	-42.7395	-6.5	1.43436
9.37687	2.89008	0.682837	9.37687	2.07705	-6	0		-11.5657	0.127052		9.0603	-48.866	5.87461	9.0603	-43.3012	-6	1.43436
8.67708	2.52559	0.0547403	8.67708	2.01948	-5.5	0		-11.5104	0.128599		8.36056	-52.0495	6.81378	8.36056	-46.132	-5.5	1.43436
7.97725	4.30837	0.606884	7.97725	2.2184	-5	0		-11.455	0.130936		7.6608	-56.7971	5.82585	7.6608	-48.7483	-5	1.43436
7.27738	3.50703	0.241934	7.27738	2.36937	-4.5	0		-11.3997	0.134064		6.96101	-53.795	3.3494	6.96101	-50.2323	-4.5	1.43436
6.57749	3.14188	0.836707	6.57749	2.70558	-4	0		-11.3443	0.137977		6.26118	-56.4448	15.3481	6.26118	-50.5511	-4	1.43436
5.87759	2.40872	0.314281	5.87759	2.75012	-3.5	0		-11.289	0.142672		5.56131	-37.3202	4.90282	5.56131	-46.2596	-3.5	1.43436
5.17772	3.24683	0.438065	5.17772	2.92752	-3	0		-11.2337	0.14814		4.86142	-32.8766	7.39302	4.86142	-45.2732	-3	1.43436
4.47789	4.12787	0.261724	4.47789	2.87201	-2.5	0		-11.1783	0.154379		4.16152	-26.5676	6.17455	4.16152	-42.2011	-2.5	1.43436
3.77813	4.10509	0.304929	3.77813	3.04203	-2	0		-11.123	0.161384		3.46165	-13.3935	4.17983	3.46165	-43.8627	-2	1.43436
3.07845	3.41886	0.371601	3.07845	3.2259	-1.5	0		-11.0677	0.169154		2.76182	11.1234	3.84348	2.76182	-42.8505	-1.5	1.43436
2.37885	2.50877	0.218306	2.37885	3.67569	-1	0		-11.0123	0.177687		2.06206	24.9943	5.40947	2.06206	-36.4515	-1	1.43436
1.67934	1.81927	0.501836	1.67934	3.81539	-0.5	0		-10.957	0.186976		1.36237	24.5288	5.68668	1.36237	-24.1735	-0.5	1.43436
0.97992	2.09225	0.692314	0.97992	3.25359	0	8.71101e-05		-10.9016	0.197011		0.662779	28.3566	2.86988	0.662779	-8.3312	0	1.43436
0.280576	3.10329	0.922116	0.280576	1.07291	0.3	0.000499037		-10.8463	0.207768		-0.0367289	35.5108	4.17059	-0.0367289	0.411285	0.3	1.43429
-0.418693	2.17119	0.27976	-0.418693	-0.0571332	0.6	0.000804113		-10.791	0.219212		-0.736153	47.3405	4.7148	-0.736153	3.19744e-11	0.6	1.43416
-1.11789	0.567466	0.793401	-1.11789	-0.0132253	0.9	0.00101483		-10.7356	0.231288		-1.4355	40.8595	7.70025	-1.4355	3.19744e-11	0.9	1.43399
-1.81703	-0.056586	0.617452	-1.81703	0.000355678	1.2	0.00114653		-10.6803	0.243922		-2.13477	35.1044	2.85228	-2.13477	3.19744e-11	1.2	1.43382
-2.5161	0.464182	0.677952	-2.5161	-4.44089e-14	1.5	0.00121519		-10.6249	0.257016		-2.83396	30.4039	4.73938	-2.83396	3.19744e-11	1.5	1.43365
-3.21512	0.357462	0.421547	-3.21512	4.32987e-13	1.8	0.0012362		-10.5696	0.270451		-3.5331	28.4181	4.93023	-3.5331	3.19744e-11	1.8	1.43351
-3.91409	-0.439248	0.77989	-3.91409	-1.9984e-13	2.3	0.001203		-10.5143	0.284085		-4.23217	20.9766	6.98756	-4.23217	2.84217e-11	2.3	1.43333
-4.61302	-0.484297	0.465017	-4.61302	3.55271e-13	2.8	0.00113082		-10.4589	0.29776		-4.93119	14.494	4.451	-4.93119	3.19744e-11	2.8	1.43323
-5.31193	-0.312259	0.195589	-5.31193	-1.11022e-13	3.3	0.00105957		-10.4036	0.311307		-5.63016	4.88376	5.32676	-5.63016	3.19744e-11	3.3	1.43318
-6.01082	-0.330329	0.237181	-6.01082	-8.88178e-14	3.8	0.00101262		-10.3483	0.324549		-6.32909	-0.719608	3.39867	-6.32909	3.19744e-11	3.8	1.43318
-6.70971	-0.418935	0.233917	-6.70971	3.10862e-13	4.3	0.000996587		-10.2929	0.33731		-7.028	-3.51227	1.70465	-7.028	3.19744e-11	4.3	1.43318
-7.4086	-0.292617	0.644927	-7.4086	2.44249e-13	4.8	0.00100372		-10.2376	0.349426		-7.7269	-2.67566	3.02505	-7.7269	3.19744e-11	4.8	1.43318
-8.10749	-0.12588	0.328338	-8.10749	-2.44249e-13	5.3	0.00101696		-10.1822	0.360747		-8.42578	-5.00313	1.53505	-8.42578	3.19744e-11	5.3	1.43315
-8.60562	0.295578	1.30454	-8.60562	-4.44089e-14	5.8	0.00101685		-10.1269	0.371149		-9.12467	-8.93178	6.24862	-9.12467	3.19744e-11	5.8	1.43309
					6.3	0.000988878		-10.0716	0.380533		-9.82357	-9.21913	4.46574	-9.82357	3.19744e-11	6.3	1.43303
					6.8	0.000928474		-10.0162	0.388837		-10.3217	-6.50009	11.3822	-10.3217	3.19744e-11	6.8	1.43298
					7.3	0.000842546		-9.96089	0.396027							7.3	1.43295
					7.8	0.000747244		-9.90555	0.402104							7.8	1.43296
					8.3	0.000662756		-9.85021	0.407095							8.3	1.43301
					8.8	0.000606942		-9.79487	0.41105							8.8	1.4331
					9.3	0.000589911		-9.73954	0.414035							9.3	1.43319
					9.8	0.000611559		-9.6842	0.41612							9.8	1.43328
					10.5692	0.000696173		-9.62886	0.417377							10.5692	1.43336
					11.3385	0.000791268		-9.57352	0.417865							11.3385	1.43338
					12.1077	0.000850339		-9.51818	0.417629							12.1077	1.43335
					12.8769	0.000865917		-9.46285	0.416692							12.8769	1.43331
					13.6462	0.000866185		-9.40751	0.415052							13.6462	1.43331
					14.4154	0.000885397		-9.35217	0.412684							14.4154	1.43332
					15.1846	0.000933158		-9.29683	0.409541							15.1846	1.43332
								-9.24149	0.405557
								-9.18615	0.400658
								-9.13082	0.394767
								-9.07548	0.387814
								-9.02014	0.379744
								-8.9648	0.37053
								-8.90946	0.360173
								-8.85412	0.348714
								-8.79879	0.336233
								-8.74345	0.32285
								-8.68811	0.308724
								-8.63277	0.294044
								-8.57743	0.279028
								-8.52209	0.263909
								-8.46676	0.248927
								-8.41142	0.234321
								-8.35608	0.220317
								-8.30074	0.207122
								-8.2454	0.194915
								-8.19006	0.183847
								-8.13473	0.174036
								-8.07939	0.165572
								-8.02405	0.158515
								-7.96871	0.152906
								-7.91337	0.14877
								-7.85804	0.146126
								-7.8027	0.144995
								-7.74736	0.145405
								-7.69202	0.147394
								-7.63668	0.151021
								-7.58134	0.156357
								-7.52601	0.163487
								-7.47067	0.172506
								-7.41533	0.183511
								-7.35999	0.196589
								-7.30465	0.211813
								-7.24931	0.229229
								-7.19398	0.248849
								-7.13864	0.270645
								-7.0833	0.294548
								-7.02796	0.320448
								-6.97262	0.348197
								-6.91728	0.377618
								-6.86195	0.408517
								-6.80661	0.440694
								-6.75127	0.473956
								-6.69593	0.50813
								-6.64059	0.543072
								-6.58525	0.578678
								-6.52992	0.614877
								-6.47458	0.65164
								-6.41924	0.68896
								-6.3639	0.72685
								-6.30856	0.765319
								-6.25323	0.804356
								-6.19789	0.843911
								-6.14255	0.88388
								-6.08721	0.924087
								-6.03187	0.964279
								-5.97653	1.00412
								-5.9212	1.04321
								-5.86586	1.08108
								-5.81052	1.11721
								-5.75518	1.1511
								-5.69984	1.18221
								-5.6445	1.2101
								-5.58917	1.23435
								-5.53383	1.25466
								-5.47849	1.27083
								-5.42315	1.2828
								-5.36781	1.29058
								-5.31247	1.29432
								-5.25714	1.29427
								-5.2018	1.2907
								-5.14646	1.28395
								-5.09112	1.27434
								-5.03578	1.26219
								-4.98044	1.24774
								-4.92511	1.23117
								-4.86977	1.21258
								-4.81443	1.19199
								-4.75909	1.16933
								-4.70375	1.14448
								-4.64842	1.11729
								-4.59308	1.08759
								-4.53774	1.05524
								-4.4824	1.02013
								-4.42706	0.982219
								-4.37172	0.941554
								-4.31639	0.898269
								-4.26105	0.85259
								-4.20571	0.804828
								-4.15037	0.755364
								-4.09503	0.704628
								-4.03969	0.653085
								-3.98436	0.601203
								-3.92902	0.549442
								-3.87368	0.498232
								-3.81834	0.447966
								-3.763	0.398994
								-3.70766	0.351626
								-3.65233	0.306132
								-3.59699	0.26276
								-3.54165	0.221745
								-3.48631	0.18332
								-3.43097	0.147732
								-3.37563	0.115245
								-3.3203	0.0861502
								-3.26496	0.0607637
								-3.20962	0.0394237
								-3.15428	0.0224832
								-3.09894	0.0103016
								-3.04361	0.00323267
								-2.98827	0.00161519
								-2.93293	0.00576277
								-2.87759	0.0159569
								-2.82225	0.032442
								-2.76691	0.0554234
								-2.71158	0.0850669
								-2.65624	0.1215
								-2.6009	0.164813
								-2.54556	0.21506
								-2.49022	0.27226
								-2.43488	0.336392
								-2.37955	0.407395
								-2.32421	0.485158
								-2.26887	0.569517
								-2.21353	0.660252
								-2.15819	0.757079
								-2.10285	0.859652
								-2.04752	0.967567
								-1.99218	1.08037
								-1.93684	1.19757
								-1.8815	1.31866
								-1.82616	1.44311
								-1.77082	1.57044
								-1.71549	1.70017
								-1.66015	1.83188
								-1.60481	1.96519
								-1.54947	2.0998
								-1.49413	2.23542
								-1.4388	2.37179
								-1.38346	2.50867
								-1.32812	2.64579
								-1.27278	2.78282
								-1.21744	2.91936
								-1.1621	3.05492
								-1.10677	3.18889
								-1.05143	3.32059
								-0.996089	3.44921
								-0.940751	3.5739
								-0.885412	3.69378
								-0.830074	3.80799
								-0.774736	3.91573
								-0.719398	4.01631
								-0.664059	4.10921
								-0.608721	4.19407
								-0.553383	4.27074
								-0.498044	4.33929
								-0.442706	4.39994
								-0.387368	4.45308
								-0.33203	4.49918
								-0.276691	4.53874
								-0.221353	4.57225
								-0.166015	4.60009
								-0.110677	4.62249
								-0.0553383	4.6395
								0	4.65094
								0.0553383	4.65643
								0.110677	4.65537
								0.166015	4.64703
								0.221353	4.63057
								0.276691	4.60512
								0.33203	4.56988
								0.387368	4.52417
								0.442706	4.46752
								0.498044	4.39973
								0.553383	4.32088
								0.608721	4.23139
								0.664059	4.13197
								0.719398	4.02362
								0.774736	3.90754
								0.830074	3.78513
								0.885412	3.65785
								0.940751	3.52715
								0.996089	3.39445
								1.05143	3.26101
								1.10677	3.12788
								1.1621	2.99594
								1.21744	2.86581
								1.27278	2.73788
								1.32812	2.61236
								1.38346	2.48928
								1.4388	2.36858
								1.49413	2.25011
								1.54947	2.13373
								1.60481	2.01934
								1.66015	1.9069
								1.71549	1.79649
								1.77082	1.68826
								1.82616	1.58249
								1.8815	1.47955
								1.93684	1.37984
								1.99218	1.28384
								2.04752	1.19197
								2.10285	1.10467
								2.15819	1.02227
								2.21353	0.945046
								2.26887	0.873154
								2.32421	0.806654
								2.37955	0.745508
								2.43488	0.689587
								2.49022	0.638693
								2.54556	0.592577
								2.6009	0.550962
								2.65624	0.513561
								2.71158	0.480094
								2.76691	0.450303
								2.82225	0.423955
								2.87759	0.400845
								2.93293	0.380792
								2.98827	0.363635
								3.04361	0.349219
								3.09894	0.337393
								3.15428	0.327994
								3.20962	0.320847
								3.26496	0.315755
								3.3203	0.312506
								3.37563	0.310872
								3.43097	0.310617
								3.48631	0.311505
								3.54165	0.313308
								3.59699	0.315819
								3.65233	0.318856
								3.70766	0.32227
								3.763	0.325947
								3.81834	0.329808
								3.87368	0.333804
								3.92902	0.337912
								3.98436	0.342124
								4.03969	0.346441
								4.09503	0.350859
								4.15037	0.355362
								4.20571	0.359917
								4.26105	0.364465
								4.31639	0.368922
								4.37172	0.373182
								4.42706	0.377115
								4.4824	0.380582
								4.53774	0.383435
								4.59308	0.385535
								4.64842	0.386754
								4.70375	0.386988
								4.75909	0.386165
								4.81443	0.384247
								4.86977	0.381238
								4.92511	0.37718
								4.98044	0.372153
								5.03578	0.36627
								5.09112	0.359672
								5.14646	0.352517
								5.2018	0.344974
								5.25714	0.337215
								5.31247	0.329403
								5.36781	0.32169
								5.42315	0.314205
								5.47849	0.307055
								5.53383	0.300319
								5.58917	0.294047
								5.6445	0.288262
								5.69984	0.282961
								5.75518	0.278119
								5.81052	0.273692
								5.86586	0.269623
								5.9212	0.265844
								5.97653	0.262284
								6.03187	0.258871
								6.08721	0.255537
								6.14255	0.252222
								6.19789	0.248876
								6.25323	0.245459
								6.30856	0.241947
								6.3639	0.238329
								6.41924	0.234606
								6.47458	0.230793
								6.52992	0.226915
								6.58525	0.223006
								6.64059	0.219107
								6.69593	0.215262
								6.75127	0.211517
								6.80661	0.207914
								6.86195	0.20449
								6.91728	0.201276
								6.97262	0.198292
								7.02796	0.195547
								7.0833	0.193037
								7.13864	0.190746
								7.19398	0.188645
								7.24931	0.186696
								7.30465	0.18485
								7.35999	0.183051
								7.41533	0.181241
								7.47067	0.179361
								7.52601	0.177353
								7.58134	0.175168
								7.63668	0.172763
								7.69202	0.170106
								7.74736	0.167176
								7.8027	0.163968
								7.85804	0.160487
								7.91337	0.156751
								7.96871	0.152788
								8.02405	0.148637
								8.07939	0.144339
								8.13473	0.139942
								8.19006	0.13549
								8.2454	0.13103
								8.30074	0.1266
								8.35608	0.122233
								8.41142	0.117957
								8.46676	0.113787
								8.52209	0.109733
								8.57743	0.105798
								8.63277	0.101976
								8.68811	0.0982574
								8.74345	0.0946296
								8.79879	0.0910783
								8.85412	0.0875902
								8.90946	0.0841534
								8.9648	0.0807602
								9.02014	0.0774066
								9.07548	0.0740941
								9.13082	0.0708284
								9.18615	0.0676202
								9.24149	0.0644834
								9.29683	0.0614351
								9.35217	0.0584934
								9.40751	0.0556767
								9.46285	0.053002
								9.51818	0.0504843
								9.57352	0.0481349
								9.62886	0.0459614
								9.6842	0.0439666
								9.73954	0.0421488
								9.79487	0.0405021
								9.85021	0.0390165
								9.90555	0.0376786
								9.96089	0.0364726
								10.0162	0.0353814
								10.0716	0.0343868
								10.1269	0.0334714
								10.1822	0.0326184
								10.2376	0.031813
								10.2929	0.0310425
								10.3483	0.0302968
								10.4036	0.0295684
								10.4589	0.0288525
								10.5143	0.0281463
								10.5696	0.0274495
								10.6249	0.0267628
								10.6803	0.0260887
								10.7356	0.0254295
								10.791	0.0247884
								10.8463	0.0241676
								10.9016	0.0235692
								10.957	0.0229941
								11.0123	0.0224423
								11.0677	0.0219125
								11.123	0.0214027
								11.1783	0.0209097
								11.2337	0.0204297
								11.289	0.0199586
								11.3443	0.0194917
								11.3997	0.0190247
								11.455	0.0185533
								11.5104	0.0180741
								11.5657	0.017584
								11.621	0.017081
								11.6764	0.0165635
								11.7317	0.0160315
								11.7871	0.0154851
								11.8424	0.0149257
								11.8977	0.0143549
								11.9531	0.0137753
								12.0084	0.0131894
								12.0637	0.0126004
								12.1191	0.0120112
								12.1744	0.011425
								12.2298	0.0108448
								12.2851	0.0102734
								12.3404	0.00971339
								12.3958	0.0091671
								12.4511	0.00863662
								12.5065	0.0081237
								12.5618	0.00762989
								12.6171	0.00715638
								12.6725	0.00670428
								12.7278	0.0062743
								12.7831	0.00586714
								12.8385	0.00548313
								12.8938	0.00512266
								12.9492	0.00478573
								13.0045	0.00447243
								13.0598	0.00418253
								13.1152	0.00391584
								13.1705	0.00367191
								13.2258	0.00345031
								13.2812	0.00325043
								13.3365	0.00307158
								13.3919	0.00291302
								13.4472	0.00277387
								13.5025	0.00265325
								13.5579	0.00255011
								13.6132	0.00246345
								13.6686	0.00239211
								13.7239	0.00233498
								13.7792	0.00229078
								13.8346	0.00225836
								13.8899	0.00223638
								13.9452	0.00222362
								14.0006	0.00221874
								14.0559	0.00222053
								14.1113	0.00222769
								14.1666	0.00223903
								14.2219	0.00225337
								14.2773	0.00226957
								14.3326	0.0022866
								14.388	0.00230341
								14.4433	0.00231913
								14.4986	0.00233282
								14.554	0.00234378
								14.6093	0.00235119
								14.6646	0.00235451
								14.72	0.00235307
								14.7753	0.00234647
								14.8307	0.00233422
								14.886	0.00231606
								14.9413	0.00229171
								14.9967	0.00226107
